# Supplementary material for: Vaccination with Alpha-Gal Protects Against Mycobacterial Infection in the Zebrafish Model of Tuberculosis
Source: Vaccines (Basel). 2020 Apr 24;8(2):195. doi: 10.3390/vaccines8020195 (PMC7348772; doi:10.3390/vaccines8020195)
Supplement: Supplementary file 1 [file vaccines-08-00195-s001.zip]

Archive with 5 entries (4 files):
- Table S1.xlsx
- __MACOSX/
- __MACOSX/._Table S1.xlsx
- Supplementary Materials.pdf
- __MACOSX/._Supplementary Materials.pdf
