# Supplementary material for: Vaccination with Alpha-Gal Protects Against Mycobacterial Infection in the Zebrafish Model of Tuberculosis
Source: Vaccines (Basel). 2020 Apr 24;8(2):195. doi: 10.3390/vaccines8020195 (PMC7348772; doi:10.3390/vaccines8020195)
Supplement: Supplementary file 1 [file vaccines-08-00195-s001.zip › Table S1.xlsx]

## Sheet: Identifed proteins
Table S1. Proteomics results.
Uniprot accesion number	Protein name	GO
A0A0A0MPG9	Phosphoribosylaminoimidazole carboxylase, phosphoribosylaminoimidazole succinocarboxamide synthetase OS=Danio rerio OX=7955 GN=paics PE=1 SV=1	F:phosphoribosylaminoimidazolesuccinocarboxamide synthase activity; C:cytosol; P:'de novo' IMP biosynthetic process; P:chordate embryonic development; P:pigmentation; P:retina development in camera-type eye
A0A0A0V9A8	ATP synthase protein 8 OS=Danio rerio OX=7955 GN=mt-atp8 PE=3 SV=1	C:mitochondrial proton-transporting ATP synthase complex, coupling factor F(o); F:proton transmembrane transporter activity; P:ATP synthesis coupled proton transport; C:integral component of membrane
A0A0A0VG08	Cytochrome c oxidase subunit 2 OS=Danio rerio OX=7955 GN=mt-co2 PE=3 SV=1	F:cytochrome-c oxidase activity; F:copper ion binding; C:mitochondrial inner membrane; C:integral component of membrane; P:electron transport chain; C:respirasome; P:proton transmembrane transport
A0A0F6PK88	Adenylate kinase 2, mitochondrial OS=Danio rerio OX=7955 GN=ak2 PE=1 SV=1	F:adenylate kinase activity; F:ATP binding; C:mitochondrial intermembrane space; P:ADP biosynthetic process; P:phosphorylation; P:AMP metabolic process; P:ATP metabolic process; P:nucleoside monophosphate phosphorylation
A0A0F6Y5M7	IQGAP2 protein OS=Danio rerio OX=7955 GN=iqgap2 PE=2 SV=1	P:glomerular filtration; P:signal transduction; P:regulation of GTPase activity; P:glomerular visceral epithelial cell development
A0A0G2KE28	Ferric-chelate reductase 1b OS=Danio rerio OX=7955 GN=frrs1b PE=4 SV=2	F:molecular_function; C:integral component of membrane; P:oxidation-reduction process
A0A0G2KML7	Uncharacterized protein OS=Danio rerio OX=7955 GN=LOC103910030 PE=3 SV=1	F:acetyl-CoA C-acetyltransferase activity; C:mitochondrion; P:fatty acid beta-oxidation
A0A0G2KP10	AAA domain-containing protein OS=Danio rerio OX=7955 PE=3 SV=2	F:GTP binding
A0A0G2KQU1	Syntrophin alpha 1 OS=Danio rerio OX=7955 GN=snta1 PE=1 SV=2	F:structural molecule activity
A0A0G2KY72	P-type domain-containing protein OS=Danio rerio OX=7955 PE=1 SV=1	F:hydrolase activity, hydrolyzing O-glycosyl compounds; P:carbohydrate metabolic process; F:carbohydrate binding
A0A0G2KYZ5	EHN domain-containing protein OS=Danio rerio OX=7955 PE=1 SV=1	F:catalytic activity
A0A0G2L1F5	Spectrin beta chain OS=Danio rerio OX=7955 GN=sptbn1 PE=1 SV=1	F:actin binding; F:structural constituent of cytoskeleton; F:phospholipid binding; C:spectrin; P:actin filament capping
A0A0G2L1N0	P-type domain-containing protein OS=Danio rerio OX=7955 GN=si PE=1 SV=1	F:hydrolase activity, hydrolyzing O-glycosyl compounds; P:carbohydrate metabolic process; F:carbohydrate binding
A0A0G2L2Q2	Ubiquinol-cytochrome c reductase, complex III subunit X OS=Danio rerio OX=7955 GN=uqcr10 PE=1 SV=1	C:mitochondrial respiratory chain complex III; P:mitochondrial electron transport, ubiquinol to cytochrome c; F:ubiquinol-cytochrome-c reductase activity; P:aerobic respiration; P:mitochondrial respiratory chain complex III assembly
A0A0G2L2V4	Uncharacterized protein OS=Danio rerio OX=7955 GN=LOC100332723 PE=1 SV=2	C:extracellular region
A0A0G2L644	PDZ and LIM domain protein 7 OS=Danio rerio OX=7955 GN=pdlim7 PE=1 SV=2	C:stress fiber; F:actin binding; C:adherens junction; P:heart development; C:Z disc; P:actin cytoskeleton organization; C:filamentous actin; F:metal ion binding; F:muscle alpha-actinin binding; P:muscle structure development
A0A0G2L8G8	Collagen, type XXVIII, alpha 2b OS=Danio rerio OX=7955 GN=col28a2b PE=1 SV=2	F:serine-type endopeptidase inhibitor activity; F:extracellular matrix structural constituent; C:extracellular space; P:negative regulation of endopeptidase activity; P:extracellular matrix organization; C:extracellular matrix
A0A0G2L8S7	Uncharacterized protein OS=Danio rerio OX=7955 PE=1 SV=2	C:mucus layer
A0A0G2L974	Filamin B OS=Danio rerio OX=7955 PE=1 SV=2	F:actin binding; P:actin cytoskeleton organization; P:cell differentiation
A0A0G2L994	Syncollin, tandem duplicate 2 OS=Danio rerio OX=7955 GN=sycn.2 PE=4 SV=1	P:exocytosis; C:secretory granule membrane
A0A0N4STW9	Si:dkey-79p17.3 (Fragment) OS=Danio rerio OX=7955 GN=si:dkey-79p17.3 PE=4 SV=1	P:carbohydrate metabolic process; F:beta-glucosidase activity; C:integral component of membrane
A0A0N4SU47	Zgc:123299 OS=Danio rerio OX=7955 GN=zgc:123299 PE=1 SV=2	F:iron ion binding; P:cholesterol catabolic process; C:integral component of membrane; F:heme binding; F:cholesterol 24-hydroxylase activity; P:oxidation-reduction process
A0A0R4I9F5	Dolichyl-diphosphooligosaccharide--protein glycosyltransferase 48 kDa subunit OS=Danio rerio OX=7955 GN=ddost PE=1 SV=1	C:endoplasmic reticulum; C:endoplasmic reticulum membrane; C:integral component of membrane; P:protein N-linked glycosylation via asparagine
A0A0R4I9J2	Si:ch1073-13h15.3 OS=Danio rerio OX=7955 GN=si:ch1073-13h15.3 PE=1 SV=1	F:GDP-dissociation inhibitor activity; P:small GTPase mediated signal transduction; C:integral component of membrane; F:oxidoreductase activity; P:regulation of catalytic activity; P:oxidation-reduction process
A0A0R4I9N0	Purine-rich element-binding protein Ab OS=Danio rerio OX=7955 GN=purab PE=1 SV=1	P:negative regulation of transcription by RNA polymerase II; F:RNA polymerase II regulatory region sequence-specific DNA binding; F:DNA-binding transcription repressor activity, RNA polymerase II-specific; F:RNA binding; C:nucleus; P:cell differentiation; F:purine-rich negative regulatory element binding; P:regulation of cell population proliferation
A0A0R4IAC3	SEC14-like lipid-binding 7 OS=Danio rerio OX=7955 GN=sec14l7 PE=4 SV=2
A0A0R4IAH3	Enoyl-CoA delta isomerase 2 OS=Danio rerio OX=7955 GN=eci2 PE=1 SV=1	F:fatty-acyl-CoA binding; F:catalytic activity
A0A0R4IAL5	Tropomyosin 2 (beta) OS=Danio rerio OX=7955 GN=tpm2 PE=1 SV=1	C:striated muscle thin filament; C:actin filament; P:muscle contraction; P:actin filament organization; F:actin filament binding
A0A0R4IAX5	Malate synthase-like OS=Danio rerio OX=7955 GN=mlsl PE=1 SV=2	F:malate synthase activity; C:cytoplasm; P:glyoxylate cycle
A0A0R4IBG2	Acid phosphatase 1 OS=Danio rerio OX=7955 GN=acp1 PE=1 SV=1	F:acid phosphatase activity; F:non-membrane spanning protein tyrosine phosphatase activity; C:cytoplasm; P:peptidyl-tyrosine dephosphorylation; P:pronephros development
A0A0R4IC11	Lysine--tRNA ligase OS=Danio rerio OX=7955 GN=kars1 PE=1 SV=1	F:tRNA binding; P:activation of MAPK activity; P:basophil activation involved in immune response; F:ATP adenylyltransferase activity; F:lysine-tRNA ligase activity; F:ATP binding; C:extracellular space; C:nucleus; C:mitochondrion; C:cytosol; P:lysyl-tRNA aminoacylation; P:diadenosine tetraphosphate biosynthetic process; C:aminoacyl-tRNA synthetase multienzyme complex; P:tumor necrosis factor-medi…
A0A0R4IC35	O-GlcNAcase-like OS=Danio rerio OX=7955 GN=ogal PE=1 SV=1	P:glycoprotein metabolic process; F:beta-N-acetylglucosaminidase activity
A0A0R4ID09	Ribosomal protein S6 kinase OS=Danio rerio OX=7955 GN=rps6ka3a PE=1 SV=1	F:magnesium ion binding; F:ribosomal protein S6 kinase activity; F:ATP binding; C:nucleus; C:cytoplasm; P:protein phosphorylation; P:intracellular signal transduction; P:skin development; P:digestive tract development
A0A0R4ID68	ATP-dependent 6-phosphofructokinase OS=Danio rerio OX=7955 GN=pfklb PE=1 SV=2	F:6-phosphofructokinase activity; F:ATP binding; C:6-phosphofructokinase complex; P:fructose 6-phosphate metabolic process; C:membrane; F:AMP binding; P:fructose 1,6-bisphosphate metabolic process; F:identical protein binding; F:metal ion binding; F:monosaccharide binding; P:protein homotetramerization; P:canonical glycolysis; F:fructose-6-phosphate binding
A0A0R4ID77	Zgc:111868 OS=Danio rerio OX=7955 GN=zgc:111868 PE=1 SV=1	F:molecular_function; C:cellular_component; P:biological_process
A0A0R4IDZ8	Talin 1 OS=Danio rerio OX=7955 GN=tln1 PE=1 SV=1	C:ruffle; F:structural constituent of cytoskeleton; C:cell; C:cytoskeleton; C:focal adhesion; P:endocytosis; P:cytoskeletal anchoring at plasma membrane; P:cell adhesion; P:skeletal muscle tissue development; P:neural crest cell differentiation; F:clathrin binding; P:sarcomere organization; P:embryonic viscerocranium morphogenesis; F:actin filament binding; P:cardiac muscle cell development; P:cl…
A0A0R4IEH8	Zgc:173581 OS=Danio rerio OX=7955 GN=zgc:173581 PE=4 SV=2	F:ubiquitin-protein transferase activity; F:zinc ion binding; P:protein ubiquitination
A0A0R4IEI2	Amine oxidase OS=Danio rerio OX=7955 GN=si:ch211-127i16.2 PE=1 SV=1	C:integral component of membrane; F:oxidoreductase activity; P:oxidation-reduction process
A0A0R4IFG6	Beta-carotene oxygenase 1,-like OS=Danio rerio OX=7955 GN=bco1l PE=3 SV=1	F:beta-carotene 15,15'-monooxygenase activity; F:retinal isomerase activity; C:cellular_component; F:carotenoid dioxygenase activity; P:carotene catabolic process; P:retinal metabolic process; F:metal ion binding; P:oxidation-reduction process
A0A0R4IFJ4	Pyruvate carboxylase OS=Danio rerio OX=7955 GN=pcxa PE=1 SV=1	F:pyruvate carboxylase activity; F:ATP binding; C:cytoplasm; P:pyruvate metabolic process; P:gluconeogenesis; F:biotin binding; F:metal ion binding; P:habituation
A0A0R4IG46	Si:ch211-152c8.5 OS=Danio rerio OX=7955 GN=si:ch211-152c8.5 PE=1 SV=1	P:purine nucleobase metabolic process; F:hydroxyisourate hydrolase activity
A0A0R4IGA6	5-hydroxyisourate hydrolase OS=Danio rerio OX=7955 GN=uraha PE=1 SV=1
A0A0R4IGG3	Triosephosphate isomerase OS=Danio rerio OX=7955 GN=tpi1b PE=1 SV=2	F:triose-phosphate isomerase activity; P:gluconeogenesis; P:glycolytic process
A0A0R4IGU0	Calponin OS=Danio rerio OX=7955 GN=cnn1b PE=1 SV=1	F:actin binding; F:calmodulin binding; P:actomyosin structure organization
A0A0R4IH96	Beta-carotene oxygenase 1 OS=Danio rerio OX=7955 GN=bco1 PE=1 SV=1	P:eye photoreceptor cell differentiation; F:beta-carotene 15,15'-monooxygenase activity; F:retinal isomerase activity; F:ferrous iron binding; F:carotenoid dioxygenase activity; P:carotene catabolic process; P:hindbrain development; P:retinal metabolic process; P:oxidation-reduction process
A0A0R4IHN7	Zgc:66156 OS=Danio rerio OX=7955 GN=zgc:66156 PE=3 SV=2	F:motor activity; F:ATP binding; C:myosin complex; F:actin filament binding
A0A0R4IHU9	Glutaredoxin 3 OS=Danio rerio OX=7955 GN=glrx3 PE=1 SV=1	C:cell; F:electron transfer activity; F:protein disulfide oxidoreductase activity; P:electron transport chain; P:cell redox homeostasis
A0A0R4IIB1	Complement factor H OS=Danio rerio OX=7955 GN=cfh PE=1 SV=2	F:molecular_function; C:cellular_component; P:biological_process
A0A0R4IIW6	Cubilin (intrinsic factor-cobalamin receptor) OS=Danio rerio OX=7955 GN=cubn PE=1 SV=1	F:calcium ion binding
A0A0R4IK18	Cathepsin C OS=Danio rerio OX=7955 GN=ctsc PE=1 SV=2	F:cysteine-type endopeptidase activity; C:extracellular space; C:lysosome; P:proteolysis involved in cellular protein catabolic process
A0A0R4IKF0	Apolipoprotein A-Ib OS=Danio rerio OX=7955 GN=apoa1b PE=1 SV=1	F:phospholipid binding; P:cholesterol biosynthetic process; P:positive regulation of cholesterol esterification; F:cholesterol binding; P:cholesterol efflux; P:phospholipid efflux; C:high-density lipoprotein particle; P:very-low-density lipoprotein particle remodeling; P:high-density lipoprotein particle assembly; P:lipoprotein metabolic process; C:chylomicron; P:cholesterol homeostasis; P:positi…
A0A0R4ILY1	Carboxypeptidase OS=Danio rerio OX=7955 GN=ctsa PE=1 SV=2	F:serine-type carboxypeptidase activity; P:proteolysis involved in cellular protein catabolic process
A0A0R4IMZ8	Karyopherin (importin) beta 1 OS=Danio rerio OX=7955 GN=kpnb1 PE=1 SV=1	C:nucleus; C:cytoplasm; P:protein import into nucleus; F:nuclear localization sequence binding; F:Ran GTPase binding; F:nuclear import signal receptor activity
A0A0R4IN76	Glucan (1,4-alpha-),-branching enzyme 1b (Fragment) OS=Danio rerio OX=7955 GN=gbe1b PE=1 SV=2	F:1,4-alpha-glucan branching enzyme activity; F:hydrolase activity, hydrolyzing O-glycosyl compounds; C:cytoplasm; P:glycogen biosynthetic process; F:cation binding
A0A0R4INK2	UDP-N-acetylglucosamine pyrophosphorylase 1 OS=Danio rerio OX=7955 GN=uap1 PE=1 SV=1	F:UDP-N-acetylglucosamine diphosphorylase activity; P:UDP-N-acetylglucosamine biosynthetic process
A0A0R4INN3	Alanine--glyoxylate aminotransferase 2 OS=Danio rerio OX=7955 GN=agxt2 PE=1 SV=1	F:transaminase activity; F:pyridoxal phosphate binding
A0A0R4INZ8	Dihydrolipoamide acetyltransferase component of pyruvate dehydrogenase complex (Fragment) OS=Danio rerio OX=7955 GN=dbt PE=1 SV=1	C:mitochondrion; P:branched-chain amino acid metabolic process; F:acetyltransferase activity; F:lipoic acid binding
A0A0R4IPH2	Tubulin beta chain OS=Danio rerio OX=7955 GN=tubb2b PE=1 SV=1	P:microtubule cytoskeleton organization; P:mitotic cell cycle; F:GTPase activity; F:structural constituent of cytoskeleton; F:GTP binding; C:cytoplasm; C:microtubule
A0A0R4IPM9	Si:ch73-111k22.3 OS=Danio rerio OX=7955 GN=si:ch73-111k22.3 PE=1 SV=1	P:receptor recycling; C:early endosome; C:trans-Golgi network; C:cytosol; P:endosome organization; P:retrograde transport, endosome to Golgi; C:recycling endosome
A0A0R4IPN8	Histone H2A OS=Danio rerio OX=7955 GN=h2az2b PE=3 SV=1	C:nucleosome; C:nuclear chromatin; F:DNA binding; P:chromatin silencing; P:DNA methylation involved in embryo development; F:protein heterodimerization activity
A0A0R4IPV5	Protein disulfide-isomerase OS=Danio rerio OX=7955 GN=p4hb PE=1 SV=2	F:protein disulfide isomerase activity; C:cell; C:endoplasmic reticulum; P:protein folding; P:response to endoplasmic reticulum stress; P:cell redox homeostasis
A0A0R4IQN8	Nascent polypeptide-associated complex subunit alpha OS=Danio rerio OX=7955 GN=naca PE=1 SV=1	C:nascent polypeptide-associated complex
A0A0R4IQY2	Kynureninase OS=Danio rerio OX=7955 GN=kynu PE=3 SV=1	C:cytoplasm; P:tryptophan catabolic process to kynurenine; P:quinolinate biosynthetic process; F:pyridoxal phosphate binding; F:kynureninase activity; P:'de novo' NAD biosynthetic process from tryptophan; P:anthranilate metabolic process; P:L-kynurenine catabolic process
A0A0R4IRF2	Chloride channel accessory 1 (Fragment) OS=Danio rerio OX=7955 GN=clca1 PE=4 SV=1	C:integral component of membrane
A0A0R4IT32	Sulfotransferase OS=Danio rerio OX=7955 GN=sult2st2 PE=1 SV=1	F:sulfotransferase activity
A0A0R4IU19	Si:ch211-93f2.1 (Fragment) OS=Danio rerio OX=7955 GN=ces2b PE=1 SV=1	C:extracellular space; F:carboxylic ester hydrolase activity
A0A0R4IUJ5	N-acetylglucosamine kinase OS=Danio rerio OX=7955 GN=nagk PE=1 SV=1	C:cellular_component; F:N-acetylglucosamine kinase activity; P:carbohydrate phosphorylation
A0A0R4IUQ9	Interleukin enhancer-binding factor 3b OS=Danio rerio OX=7955 GN=ilf3b PE=1 SV=1	F:double-stranded RNA binding
A0A0R4IV67	Amylo-alpha-1, 6-glucosidase, 4-alpha-glucanotransferase a OS=Danio rerio OX=7955 GN=agla PE=1 SV=1	F:4-alpha-glucanotransferase activity; F:amylo-alpha-1,6-glucosidase activity; P:glycogen biosynthetic process; P:glycogen catabolic process
A0A0R4IVF6	NADH dehydrogenase [ubiquinone] 1 subunit C2 OS=Danio rerio OX=7955 GN=ndufc2 PE=1 SV=1	C:mitochondrial respiratory chain complex I; P:mitochondrial electron transport, NADH to ubiquinone; F:NADH dehydrogenase (ubiquinone) activity
A0A0R4IVV0	Microsomal triglyceride transfer protein large subunit OS=Danio rerio OX=7955 GN=mttp PE=1 SV=1	P:medium-chain fatty acid transport; P:sprouting angiogenesis; F:phospholipid transporter activity; C:endoplasmic reticulum; C:Golgi apparatus; P:lipid metabolic process; P:digestion; F:lipid binding; P:long-chain fatty acid transport; P:phospholipid transport; C:basolateral plasma membrane; P:lipoprotein biosynthetic process; P:cholesterol homeostasis
A0A0R4IVV5	Farnesyl-diphosphate farnesyltransferase 1 OS=Danio rerio OX=7955 GN=fdft1 PE=4 SV=1	F:farnesyl-diphosphate farnesyltransferase activity; C:endoplasmic reticulum membrane; P:cholesterol biosynthetic process; P:ergosterol biosynthetic process; C:integral component of membrane; P:farnesyl diphosphate metabolic process; F:squalene synthase activity
A0A0R4IVW4	Zgc:101723 OS=Danio rerio OX=7955 GN=zgc:101723 PE=1 SV=1	F:oxidoreductase activity; P:oxidation-reduction process
A0A0R4IW50	Si:dkey-203a12.2 OS=Danio rerio OX=7955 GN=si:dkey-203a12.2 PE=1 SV=1	F:serine-type endopeptidase inhibitor activity; P:negative regulation of endopeptidase activity
A0A0R4IW72	2-amino-3-carboxymuconate-6-semialdehyde decarboxylase OS=Danio rerio OX=7955 GN=acmsd PE=1 SV=2	F:aminocarboxymuconate-semialdehyde decarboxylase activity; C:cytosol; F:hydrolase activity; P:negative regulation of quinolinate biosynthetic process
A0A0R4IXC1	Si:dkey-19c16.12 OS=Danio rerio OX=7955 GN=si:dkey-19c16.12 PE=4 SV=1	F:ATP binding; P:intracellular signal transduction
A0A0R4IXF5	Zgc:92161 OS=Danio rerio OX=7955 GN=zgc:92161 PE=1 SV=1	C:cellular_component
A0A0R4IY57	Si:ch73-359m17.2 OS=Danio rerio OX=7955 GN=si:ch73-359m17.2 PE=1 SV=1
A0A0R4IYX1	Adenosine kinase a OS=Danio rerio OX=7955 GN=adka PE=1 SV=1	F:adenosine kinase activity; C:nucleus; C:cytosol; P:purine ribonucleoside salvage; P:AMP biosynthetic process
A0A0S2I7K2	Vinculin b OS=Danio rerio OX=7955 GN=vclb PE=2 SV=1	F:structural molecule activity; C:adherens junction; P:cell adhesion; C:actin cytoskeleton; F:actin filament binding; P:coronary vasculature morphogenesis
A0A0U2NKZ2	ATP synthase subunit a OS=Danio rerio OX=7955 GN=ATP6 PE=4 SV=1	C:mitochondrial inner membrane; F:proton transmembrane transporter activity; P:ATP synthesis coupled proton transport; C:integral component of membrane; C:proton-transporting ATP synthase complex, coupling factor F(o)
A0A140LG01	Melanocyte proliferating gene 1 OS=Danio rerio OX=7955 GN=myg1 PE=1 SV=1	F:molecular_function; C:nucleus; C:cytoplasm; P:biological_process
A0A140LG21	Small nuclear ribonucleoprotein E OS=Danio rerio OX=7955 GN=snrpe PE=1 SV=1	P:spliceosomal snRNP assembly; F:RNA binding; C:spliceosomal complex; C:U5 snRNP; C:U1 snRNP; C:U2 snRNP; C:U4 snRNP; C:U4/U6 x U5 tri-snRNP complex
A0A140LG76	Multifunctional fusion protein OS=Danio rerio OX=7955 GN=aldh4a1 PE=1 SV=2	F:1-pyrroline-5-carboxylate dehydrogenase activity; P:proline catabolic process to glutamate; F:oxidoreductase activity, acting on the aldehyde or oxo group of donors, NAD or NADP as acceptor; P:oxidation-reduction process
A0A140LGK1	Plastin-2 OS=Danio rerio OX=7955 GN=lcp1 PE=1 SV=2	F:calcium ion binding; F:actin filament binding; P:actin filament bundle assembly
A0A140LH63	Si:ch73-368j24.12 OS=Danio rerio OX=7955 GN=si:ch73-368j24.12 PE=3 SV=1	C:nucleosome; F:double-stranded DNA binding; C:nucleus; P:nucleosome assembly; P:nucleosome positioning; P:chromosome condensation; F:nucleosomal DNA binding; P:negative regulation of chromatin silencing; P:negative regulation of DNA recombination
A0A1D5NS89	Si:ch211-212k18.7 (Fragment) OS=Danio rerio OX=7955 GN=si:ch211-212k18.7 PE=3 SV=1	C:lysosomal membrane; C:plasma membrane; C:integral component of membrane; C:late endosome membrane; P:establishment of protein localization to organelle
A0A1D5NSX3	Zonadhesin,-like OS=Danio rerio OX=7955 GN=zanl PE=4 SV=1	C:integral component of membrane
A0A1L1QZE0	Uncharacterized protein OS=Danio rerio OX=7955 PE=1 SV=1
A0A1L1QZN4	Uncharacterized protein OS=Danio rerio OX=7955 GN=LOC108179180 PE=4 SV=1
A0A1L1QZV6	Uncharacterized protein OS=Danio rerio OX=7955 GN=si:dkey-172k15.19 PE=4 SV=1
A0A1L6UW63	Tropomyosin 1-1 OS=Danio rerio OX=7955 GN=tpm1 PE=2 SV=1
A0A286Y8B5	Retinol dehydrogenase 1 OS=Danio rerio OX=7955 GN=rdh1 PE=1 SV=1	P:skeletal system development; F:retinol dehydrogenase activity; C:integral component of membrane; P:epithelial cell differentiation; P:exocrine pancreas development; P:endocrine pancreas development; P:embryonic heart tube development; P:embryonic pectoral fin morphogenesis; P:retinol metabolic process; P:retinal metabolic process; P:oxidation-reduction process
A0A286Y8J9	Si:dkeyp-98a7.9 OS=Danio rerio OX=7955 GN=si:dkeyp-98a7.9 PE=1 SV=2	F:carbohydrate binding
A0A286Y9H2	Myosin Ic, paralog b OS=Danio rerio OX=7955 GN=myo1cb PE=1 SV=2	F:motor activity; F:actin binding; F:ATP binding; C:myosin complex; P:glomerulus development
A0A286Y9R5	Zona pellucida glycoprotein 3, tandem duplicate 2 OS=Danio rerio OX=7955 GN=zp3.2 PE=1 SV=2	P:binding of sperm to zona pellucida; C:extracellular matrix; F:acrosin binding; P:egg coat formation; F:structural constituent of egg coat; P:positive regulation of acrosome reaction
A0A286Y9S7	Methanethiol oxidase OS=Danio rerio OX=7955 GN=selenbp1 PE=1 SV=2	F:selenium binding
A0A286YA62	Si:ch211-146l10.8 OS=Danio rerio OX=7955 GN=si:ch211-146l10.8 PE=1 SV=1
A0A286YAQ9	Uncharacterized protein OS=Danio rerio OX=7955 GN=cdhr2 PE=4 SV=1	F:calcium ion binding; C:plasma membrane; P:homophilic cell adhesion via plasma membrane adhesion molecules; C:integral component of membrane; F:cell adhesion molecule binding
A0A286YBH9	Apolipoprotein Bb, tandem duplicate 2 OS=Danio rerio OX=7955 GN=apobb.2 PE=1 SV=1	F:lipid transporter activity; P:lipid transport
A0A2R8PVC9	Eukaryotic translation elongation factor 1 delta a (guanine nucleotide exchange protein) OS=Danio rerio OX=7955 GN=eef1da PE=1 SV=1	F:translation elongation factor activity; F:guanyl-nucleotide exchange factor activity; C:cytosol; C:eukaryotic translation elongation factor 1 complex; P:translational elongation
A0A2R8PXE0	Serpin peptidase inhibitor, clade A (alpha-1 antiproteinase, antitrypsin), member 7 OS=Danio rerio OX=7955 GN=serpina7 PE=1 SV=1	F:serine-type endopeptidase inhibitor activity; C:extracellular space; P:negative regulation of endopeptidase activity
A0A2R8PZB6	SUEL-type lectin domain-containing protein OS=Danio rerio OX=7955 PE=1 SV=1	F:carbohydrate binding
A0A2R8Q178	NADH-cytochrome b5 reductase OS=Danio rerio OX=7955 GN=cyb5r2 PE=3 SV=1	F:cytochrome-b5 reductase activity, acting on NAD(P)H; C:integral component of membrane; P:oxidation-reduction process
A0A2R8Q449	Uncharacterized protein OS=Danio rerio OX=7955 PE=1 SV=1
A0A2R8Q5M9	Uncharacterized protein OS=Danio rerio OX=7955 GN=LOC100332822 PE=4 SV=1
A0A2R8Q720	Uncharacterized protein OS=Danio rerio OX=7955 GN=flna PE=1 SV=1	F:actin binding
A0A2R8Q740	Glucose-6-phosphate 1-dehydrogenase OS=Danio rerio OX=7955 GN=g6pd PE=3 SV=1	F:glucose-6-phosphate dehydrogenase activity; P:glucose metabolic process; P:pentose-phosphate shunt; F:NADP binding
A0A2R8Q784	2',3'-cyclic nucleotide 3' phosphodiesterase OS=Danio rerio OX=7955 GN=cnp PE=1 SV=1	F:2',3'-cyclic-nucleotide 3'-phosphodiesterase activity; C:cytosol; P:cyclic nucleotide catabolic process; C:membrane; P:axon regeneration
A0A2R8Q7M1	Uncharacterized protein OS=Danio rerio OX=7955 GN=scarb2b PE=1 SV=1	F:scavenger receptor activity; C:lysosome; P:endocytosis; C:integral component of membrane
A0A2R8QA67	Si:ch211-194m7.8 OS=Danio rerio OX=7955 GN=si:ch211-194m7.8 PE=1 SV=1
A0A2R8QA71	Peroxiredoxin 6 OS=Danio rerio OX=7955 GN=prdx6 PE=1 SV=1	C:cell; C:mitochondrion; C:cytosol; P:cell redox homeostasis; F:peroxiredoxin activity; P:oxidation-reduction process; P:cellular oxidant detoxification
A0A2R8QAE1	Fibrinogen C-terminal domain-containing protein OS=Danio rerio OX=7955 GN=LOC100334800 PE=1 SV=1
A0A2R8QDF0	Uncharacterized protein OS=Danio rerio OX=7955 PE=1 SV=1	F:glutathione transferase activity
A0A2R8QEJ2	Si:ch73-71d17.1 OS=Danio rerio OX=7955 GN=si:ch73-71d17.1 PE=1 SV=1	C:cytoplasm; F:hydrolase activity, acting on carbon-nitrogen (but not peptide) bonds, in cyclic amides; P:histidine catabolic process to glutamate and formamide
A0A2R8QFT7	ER membrane protein complex subunit 2 OS=Danio rerio OX=7955 GN=emc2 PE=1 SV=1
A0A2R8QGT1	Uncharacterized protein OS=Danio rerio OX=7955 PE=4 SV=1	F:calcium ion binding
A0A2R8QHC5	Si:dkey-96f10.1 OS=Danio rerio OX=7955 GN=si:dkey-96f10.1 PE=4 SV=1	F:6-phosphofructo-2-kinase activity; F:fructose-2,6-bisphosphate 2-phosphatase activity; F:ATP binding; P:fructose metabolic process; P:fructose 2,6-bisphosphate metabolic process; P:dephosphorylation; C:6-phosphofructo-2-kinase/fructose-2,6-biphosphatase complex; P:carbohydrate phosphorylation
A0A2R8QIK4	RuvB-like helicase OS=Danio rerio OX=7955 GN=ruvbl2 PE=1 SV=1	F:ATP binding; P:DNA repair; P:DNA recombination; C:Ino80 complex; P:DNA duplex unwinding; C:NuA4 histone acetyltransferase complex; F:5'-3' DNA helicase activity; C:R2TP complex
A0A2R8QIW3	Phosphoethanolamine methyltransferase OS=Danio rerio OX=7955 GN=pmt PE=1 SV=1
A0A2R8QJG5	Si:dkey-162b23.4 OS=Danio rerio OX=7955 GN=si:dkey-162b23.4 PE=4 SV=1	P:monovalent inorganic cation transport; F:oxidoreductase activity; P:oxidation-reduction process
A0A2R8QN11	Fermitin family homolog 2 OS=Danio rerio OX=7955 GN=fermt2 PE=1 SV=1	P:integrin-mediated signaling pathway
A0A2R8QNE6	Protein RCC2 homolog OS=Danio rerio OX=7955 GN=rcc2 PE=1 SV=1
A0A2R8QNF0	Transitional endoplasmic reticulum ATPase OS=Danio rerio OX=7955 GN=vcp PE=1 SV=1	F:ATP binding; F:hydrolase activity
A0A2R8QNH7	Vitellogenin 7 OS=Danio rerio OX=7955 GN=vtg7 PE=1 SV=1	F:lipid transporter activity; P:lipid transport; P:response to estradiol; P:cellular response to estrogen stimulus
A0A2R8QNU4	B30.2/SPRY domain-containing protein OS=Danio rerio OX=7955 GN=si:ch211-14a17.10 PE=1 SV=1
A0A2R8QU07	Quinoid dihydropteridine reductase b2 OS=Danio rerio OX=7955 GN=qdprb2 PE=1 SV=1	F:6,7-dihydropteridine reductase activity; C:cytoplasm; P:L-phenylalanine catabolic process; P:tetrahydrobiopterin biosynthetic process; P:oxidation-reduction process; F:NADPH binding; F:NADH binding
A0A2R8RI07	60S ribosomal protein L36a OS=Danio rerio OX=7955 GN=rpl36a PE=1 SV=1	F:structural constituent of ribosome; C:ribosome; P:translation
A0A2R8RJ59	Uncharacterized protein OS=Danio rerio OX=7955 PE=1 SV=1	F:actin binding; P:actin cytoskeleton organization; P:cell differentiation
A0A2R8RJJ7	Phenazine biosynthesis-like protein domain containing pseudogene OS=Danio rerio OX=7955 GN=pbldp PE=1 SV=1	F:catalytic activity; C:cellular_component; P:biosynthetic process
A0A2R8RLE3	Secernin-3 OS=Danio rerio OX=7955 GN=scrn3 PE=1 SV=1	P:proteolysis; F:dipeptidase activity
A0A2R8RN29	Heterogeneous nuclear ribonucleoprotein L OS=Danio rerio OX=7955 GN=hnrnpl PE=1 SV=1	F:mRNA binding; C:nucleus; P:mRNA processing; P:regulation of translation; P:regulation of RNA splicing
A0A2R8RNM0	Mitochondrial import inner membrane translocase subunit Tim8 A OS=Danio rerio OX=7955 GN=timm8a PE=1 SV=1	C:mitochondrial intermembrane space; F:metal ion binding; P:chaperone-mediated protein transport
A0A2R8RP31	Si:ch211-62a1.3 OS=Danio rerio OX=7955 GN=si:ch211-62a1.3 PE=1 SV=1	F:serine-type endopeptidase inhibitor activity; P:negative regulation of endopeptidase activity
A0A2R8RRC9	Hydroxyacyl-CoA dehydrogenase trifunctional multienzyme complex subunit beta OS=Danio rerio OX=7955 GN=hadhb PE=1 SV=1	F:transferase activity, transferring acyl groups other than amino-acyl groups
A0A2R8RS00	Uncharacterized protein OS=Danio rerio OX=7955 GN=qdprb2 PE=4 SV=1
A0A2R8RS24	60S ribosomal protein L35 OS=Danio rerio OX=7955 GN=rpl35 PE=1 SV=1	F:structural constituent of ribosome; C:ribosome; P:translation
A0A2R8RTX1	Cocaine-and amphetamine-regulated transcript protein-like 1 OS=Danio rerio OX=7955 GN=ly97.3 PE=1 SV=1	F:lipopolysaccharide binding; P:response to lipopolysaccharide; P:defense response to Gram-negative bacterium
A0A2R8RU89	Cystatin 14b, tandem duplicate 2 OS=Danio rerio OX=7955 GN=cst14b.2 PE=1 SV=1	F:endopeptidase inhibitor activity; P:negative regulation of endopeptidase activity
A0A2R8RUH9	Fibrinogen C-terminal domain-containing protein OS=Danio rerio OX=7955 GN=LOC566119 PE=1 SV=1
A0A2R8RWR2	Zona pellucida glycoprotein 3, tandem duplicate 2 OS=Danio rerio OX=7955 GN=zp3.2 PE=1 SV=1	P:binding of sperm to zona pellucida; C:extracellular matrix; F:acrosin binding; P:egg coat formation; F:structural constituent of egg coat; P:positive regulation of acrosome reaction
A0A2R9YJH5	Creatine kinase, mitochondrial 2a (sarcomeric) OS=Danio rerio OX=7955 GN=ckmt2a PE=1 SV=1	F:creatine kinase activity; F:ATP binding; C:mitochondrion; P:phosphorylation; P:phosphocreatine biosynthetic process
A0A2U3TW59	Aldo-keto reductase family 1 member A1-A OS=Danio rerio OX=7955 GN=akr1a1a PE=1 SV=1	F:oxidoreductase activity; P:oxidation-reduction process
A0A493VU28	Tripeptidyl-peptidase 1 OS=Danio rerio OX=7955 GN=tpp1 PE=1 SV=1	F:serine-type endopeptidase activity; P:proteolysis
A0A5H1ZRJ2	Catenin beta-1 OS=Danio rerio OX=7955 GN=ctnnb1 PE=4 SV=1
A0JMD3	Zgc:152896 OS=Danio rerio OX=7955 GN=uggt1 PE=2 SV=1	F:UDP-glucose:glycoprotein glucosyltransferase activity; C:endoplasmic reticulum; P:protein N-linked glycosylation via asparagine; F:unfolded protein binding; P:ER-associated misfolded protein catabolic process; P:UDP-glucosylation
A0JME6	Isochorismatase domain-containing protein 2 OS=Danio rerio OX=7955 GN=isoc2 PE=2 SV=1
A0JMP4	Calcium-transporting ATPase OS=Danio rerio OX=7955 GN=atp2a1l PE=1 SV=1	F:calcium transmembrane transporter activity, phosphorylative mechanism; F:ATP binding; C:cell; P:cellular calcium ion homeostasis; F:proton-exporting ATPase activity, phosphorylative mechanism; C:integral component of membrane; C:sarcoplasmic reticulum membrane; P:calcium ion transmembrane transport; P:proton transmembrane transport
A0JMP5	Amine oxidase OS=Danio rerio OX=7955 GN=aoc1 PE=2 SV=1	F:copper ion binding; C:plasma membrane; F:primary amine oxidase activity; P:amine metabolic process; P:response to antibiotic; F:quinone binding; F:diamine oxidase activity; P:oxidation-reduction process
A0JMQ8	Zgc:154169 OS=Danio rerio OX=7955 GN=zgc:154169 PE=1 SV=1	P:retinol metabolic process; F:all-trans-retinol 13,14-reductase activity; P:oxidation-reduction process
A1A5X4	adducin 1 (Alpha) OS=Danio rerio OX=7955 GN=add1 PE=1 SV=1	F:structural molecule activity; C:cytoskeleton; C:adherens junction; C:postsynaptic density; F:spectrin binding; C:plasma membrane raft; F:actin filament binding; P:barbed-end actin filament capping; P:actin filament bundle assembly; P:positive regulation of establishment of endothelial barrier; P:positive regulation of adherens junction organization
A1A5X7	TAF15 RNA polymerase II, TATA box-binding protein (TBP)-associated factor OS=Danio rerio OX=7955 GN=taf15 PE=1 SV=1	F:transcription coregulator activity; F:RNA binding; C:nucleus; P:regulation of transcription, DNA-templated; F:metal ion binding
A1L138	Zona pellucida glycoprotein 2.2 OS=Danio rerio OX=7955 GN=zp2.2 PE=2 SV=1	C:extracellular region
A1L1U3	GTPase-activating protein (SH3 domain)-binding protein 2 OS=Danio rerio OX=7955 GN=g3bp2 PE=1 SV=1	F:mRNA binding; C:cytosol; P:stress granule assembly; C:ribonucleoprotein complex
A1L1V1	Farnesyltransferase, CAAX box, alpha OS=Danio rerio OX=7955 GN=fnta PE=1 SV=1	F:protein farnesyltransferase activity; F:CAAX-protein geranylgeranyltransferase activity; C:CAAX-protein geranylgeranyltransferase complex; C:protein farnesyltransferase complex; P:protein farnesylation; P:protein geranylgeranylation
A1L1W1	Zgc:158450 OS=Danio rerio OX=7955 GN=eif4g1a PE=2 SV=1	F:mRNA binding; F:translation initiation factor activity; P:translational initiation; C:eukaryotic translation initiation factor 4F complex
A1L226	Zgc:158605 OS=Danio rerio OX=7955 GN=prss16 PE=2 SV=1	C:cellular_component; P:proteolysis; F:serine-type peptidase activity; F:dipeptidyl-peptidase activity
A1L259	2-oxo-4-hydroxy-4-carboxy-5-ureidoimidazoline decarboxylase OS=Danio rerio OX=7955 GN=urad PE=1 SV=1
A1L2A2	Zgc:158737 protein OS=Danio rerio OX=7955 GN=csrp1b PE=2 SV=1	C:nucleus; F:structural constituent of muscle; C:Z disc; F:actinin binding; P:sarcomere organization; F:metal ion binding; P:muscle tissue development
A1L2D9	LOC557557 protein (Fragment) OS=Danio rerio OX=7955 GN=cfi PE=2 SV=1	F:serine-type endopeptidase activity; F:scavenger receptor activity; P:proteolysis; P:endocytosis; C:membrane; P:retinal blood vessel morphogenesis
A2ARG7	ATP synthase membrane subunit eb OS=Danio rerio OX=7955 GN=atp5meb PE=1 SV=2	C:mitochondrial proton-transporting ATP synthase complex, coupling factor F(o); P:response to hypoxia; F:proton transmembrane transporter activity; P:ATP synthesis coupled proton transport
A2ARH3	Low-density lipoprotein receptor-related-protein 13 OS=Danio rerio OX=7955 GN=lrp13 PE=1 SV=1
A2BG19	Novel protein similar to vertebrate skeletal alpha-actin 1 (ACTA1, zgc:86725) OS=Danio rerio OX=7955 GN=actc1c PE=3 SV=1	F:ATP binding; C:cytoplasm; C:actin cytoskeleton
A2BGP5	Elastase 3-like OS=Danio rerio OX=7955 GN=ela3l PE=1 SV=1	F:serine-type endopeptidase activity; C:extracellular space; P:proteolysis
A2BGT2	D-amino-acid oxidase, tandem duplicate 2 OS=Danio rerio OX=7955 GN=dao.2 PE=4 SV=1	F:D-amino-acid oxidase activity; P:proline catabolic process; P:D-serine catabolic process; P:oxidation-reduction process; P:D-alanine catabolic process; F:FAD binding
A2BGW3	Calcium/calmodulin-dependent protein kinase (CaM kinase) II beta 1 OS=Danio rerio OX=7955 GN=camk2b1 PE=1 SV=1	F:calmodulin-dependent protein kinase activity; F:calmodulin binding; F:ATP binding; C:cytoplasm; P:protein phosphorylation; C:neuron projection
A2BGX6	Myosin heavy chain 4 OS=Danio rerio OX=7955 GN=myhc4 PE=1 SV=1	F:motor activity; F:ATP binding; C:myosin complex; F:actin filament binding
A2BHD8	Beta-hexosaminidase OS=Danio rerio OX=7955 GN=hexb PE=1 SV=1	P:angiogenesis; F:beta-N-acetylhexosaminidase activity; P:carbohydrate metabolic process; F:N-acetyl-beta-D-galactosaminidase activity
A2BIC6	Leucine aminopeptidase 3 OS=Danio rerio OX=7955 GN=lap3 PE=1 SV=1	F:aminopeptidase activity; C:cytoplasm; P:proteolysis; F:metalloexopeptidase activity; F:manganese ion binding
A2BII1	Alanine aminotransferase 2-like (Fragment) OS=Danio rerio OX=7955 GN=gpt2l PE=1 SV=1	F:catalytic activity; P:biosynthetic process; F:pyridoxal phosphate binding
A2BIK1	Beta-galactosidase OS=Danio rerio OX=7955 GN=si:dkey-224e22.2 PE=1 SV=1	F:beta-galactosidase activity; C:vacuole; P:carbohydrate metabolic process; P:cilium assembly; C:ciliary base
A2BIR0	SEC14-like lipid-binding 8 OS=Danio rerio OX=7955 GN=sec14l8 PE=4 SV=2	F:GTPase activity; F:GTP binding; P:Wnt signaling pathway, calcium modulating pathway; C:extrinsic component of plasma membrane; F:GTPase activating protein binding; P:regulation of convergent extension involved in axis elongation; P:positive regulation of epiboly involved in gastrulation with mouth forming second
A2CE67	Zorba protein OS=Danio rerio OX=7955 GN=cpeb1b PE=2 SV=1	F:mRNA 3'-UTR binding; P:regulation of translation; F:translation regulator activity
A2CEF4	Novel protein containing zona pellucida-like domains (Si:dkeyp-50f7.2) OS=Danio rerio OX=7955 GN=zpax1 PE=4 SV=1	F:molecular_function; C:cellular_component; P:biological_process
A2CEF6	Chloride intracellular channel protein (Fragment) OS=Danio rerio OX=7955 GN=clic5b PE=3 SV=1	F:voltage-gated ion channel activity; F:chloride channel activity; C:cytoplasm; P:sensory perception of sound; C:chloride channel complex; P:regulation of ion transmembrane transport; P:chloride transmembrane transport
A2RRW1	Zgc:158494 protein OS=Danio rerio OX=7955 GN=si:ch211-251f6.7 PE=2 SV=1	C:autophagosome membrane; C:lysosomal membrane; P:biological_process; F:phosphatidylinositol-3-phosphate binding
A2VD22	Metalloendopeptidase OS=Danio rerio OX=7955 GN=npsn PE=2 SV=1	F:metalloendopeptidase activity; C:cellular_component; P:proteolysis; F:zinc ion binding; P:defense response to bacterium
A2VD40	Si:dkeyp-50f7.2 protein (Fragment) OS=Danio rerio OX=7955 GN=zpax1 PE=2 SV=1	F:molecular_function; C:cellular_component; P:biological_process
A3FKT8	Protein S100 OS=Danio rerio OX=7955 GN=icn2 PE=1 SV=1	F:calcium ion binding; C:cellular_component; P:biological_process; F:transition metal ion binding
A3KMS4	Vtg7 protein OS=Danio rerio OX=7955 GN=vtg7 PE=2 SV=1	F:lipid transporter activity; P:lipid transport; P:response to estradiol; P:cellular response to estrogen stimulus
A3KP44	Zgc:162938 protein OS=Danio rerio OX=7955 GN=prdx4 PE=2 SV=1	C:cell; C:endoplasmic reticulum; C:cytosol; P:response to oxidative stress; F:thioredoxin peroxidase activity; P:cell redox homeostasis; P:oxidation-reduction process; P:cellular oxidant detoxification
A3KP76	Zgc:175088 protein (Fragment) OS=Danio rerio OX=7955 GN=zgc:175088 PE=2 SV=1	C:cytoplasm; P:glycoprotein catabolic process; P:protein ubiquitination; C:SCF ubiquitin ligase complex; P:ubiquitin-dependent ERAD pathway; P:SCF-dependent proteasomal ubiquitin-dependent protein catabolic process; F:ubiquitin protein ligase activity
A3KPH8	Pentaxin OS=Danio rerio OX=7955 GN=crp2 PE=1 SV=1	C:extracellular region; P:response to bacterium; F:cholesterol binding; F:metal ion binding
A3KPS8	UDP-glucuronosyltransferase OS=Danio rerio OX=7955 GN=ugt5c3 PE=2 SV=1	F:glucuronosyltransferase activity; C:integral component of membrane; C:intracellular membrane-bounded organelle
A3KPY7	Chymotrypsin-like elastase family member 1, tandem duplicate 2 OS=Danio rerio OX=7955 GN=cela1.2 PE=3 SV=1	F:serine-type endopeptidase activity; C:extracellular space; P:proteolysis
A3KQ75	Si:dkeyp-46h3.6 OS=Danio rerio OX=7955 GN=si:dkeyp-46h3.6 PE=1 SV=1	F:carbohydrate binding
A3KQ79	Si:dkeyp-46h3.2 OS=Danio rerio OX=7955 GN=si:dkeyp-46h3.2 PE=1 SV=1	F:carbohydrate binding
A3KQK2	Asparagine synthetase [glutamine-hydrolyzing] OS=Danio rerio OX=7955 GN=asns PE=1 SV=1	F:asparagine synthase (glutamine-hydrolyzing) activity; F:ATP binding; C:cytosol; P:L-asparagine biosynthetic process
A3KQW5	Ribosomal protein S18 OS=Danio rerio OX=7955 GN=rps18 PE=3 SV=1	F:RNA binding; F:structural constituent of ribosome; C:ribosome; P:translation
A3QK15	Acetoacetyl-CoA synthetase OS=Danio rerio OX=7955 GN=aacs PE=2 SV=1
A3QK16	Erlin-2 OS=Danio rerio OX=7955 GN=erlin2 PE=2 SV=1	C:endoplasmic reticulum; C:endoplasmic reticulum membrane; P:cholesterol metabolic process; F:cholesterol binding; C:integral component of membrane; F:ubiquitin protein ligase binding; P:SREBP signaling pathway
A4FUN3	Ctsbb protein OS=Danio rerio OX=7955 GN=ctsbb PE=2 SV=1	F:cysteine-type endopeptidase activity; C:extracellular space; C:lysosome; P:regulation of catalytic activity; P:proteolysis involved in cellular protein catabolic process
A4FUN4	Aminopeptidase OS=Danio rerio OX=7955 GN=anpepb PE=2 SV=1	C:cytoplasm; C:plasma membrane; P:proteolysis; F:zinc ion binding; C:integral component of membrane; F:peptide binding; P:peptide catabolic process; F:metalloaminopeptidase activity
A4FUP1	Histidine ammonia-lyase OS=Danio rerio OX=7955 GN=hal PE=1 SV=1	F:histidine ammonia-lyase activity; C:cytoplasm; P:histidine catabolic process to glutamate and formamide; P:histidine catabolic process to glutamate and formate; P:hematopoietic stem cell differentiation
A4IG19	Alpha-1,4 glucan phosphorylase OS=Danio rerio OX=7955 GN=pygb PE=1 SV=1	C:cytoplasm; P:glycogen catabolic process; F:glycogen phosphorylase activity; F:pyridoxal phosphate binding; F:linear malto-oligosaccharide phosphorylase activity; F:SHG alpha-glucan phosphorylase activity
A4IGA9	Zgc:162509 protein OS=Danio rerio OX=7955 GN=zgc:162509 PE=2 SV=1	C:cellular_component
A4IGC8	Delta-1-pyrroline-5-carboxylate synthase OS=Danio rerio OX=7955 GN=aldh18a1 PE=1 SV=1	F:glutamate 5-kinase activity; F:glutamate-5-semialdehyde dehydrogenase activity; F:ATP binding; C:mitochondrion; P:phosphorylation; P:oxidation-reduction process; P:L-proline biosynthetic process
A4QNU7	Sgpl1 protein OS=Danio rerio OX=7955 GN=sgpl1 PE=1 SV=1	P:ameboidal-type cell migration; C:endoplasmic reticulum; F:sphinganine-1-phosphate aldolase activity; F:carboxy-lyase activity; P:carboxylic acid metabolic process; P:sphingolipid catabolic process; F:pyridoxal phosphate binding
A4QP41	Alpha-galactosidase OS=Danio rerio OX=7955 GN=naga PE=2 SV=1	F:hydrolase activity, hydrolyzing O-glycosyl compounds; P:carbohydrate metabolic process
A4QP46	LOC558601 protein (Fragment) OS=Danio rerio OX=7955 GN=pipox PE=2 SV=1	C:peroxisome; F:sarcosine oxidase activity; P:L-lysine catabolic process to acetyl-CoA via L-pipecolate; F:L-pipecolate oxidase activity; P:oxidation-reduction process
A4QPA0	Malic enzyme OS=Danio rerio OX=7955 GN=me3 PE=1 SV=1	F:malate dehydrogenase (decarboxylating) (NAD+) activity; F:malate dehydrogenase (decarboxylating) (NADP+) activity; C:mitochondrion; P:pyruvate metabolic process; P:malate metabolic process; F:metal ion binding; F:NAD binding; P:oxidation-reduction process
A4VCG0	Si:dkey-222f8.3 protein OS=Danio rerio OX=7955 GN=si:dkey-222f8.3 PE=2 SV=1	F:endoribonuclease activity; P:RNA phosphodiester bond hydrolysis, endonucleolytic
A5PF59	Liver-enriched gene 1, tandem duplicate 2 OS=Danio rerio OX=7955 GN=leg1.2 PE=1 SV=1
A5PL98	Succinate dehydrogenase [ubiquinone] iron-sulfur subunit, mitochondrial OS=Danio rerio OX=7955 GN=sdhb PE=2 SV=1
A5PMS9	AP complex subunit beta OS=Danio rerio OX=7955 GN=ap1b1 PE=1 SV=1	P:intracellular protein transport; P:endocytosis; C:clathrin adaptor complex; F:clathrin binding; P:hair cell differentiation; P:inner ear development; P:neuromast development; P:detection of mechanical stimulus involved in sensory perception; P:regulation of protein localization to plasma membrane; P:regulation of sodium ion transmembrane transporter activity
A5PMV7	Protein phosphatase 2, regulatory subunit A, beta a OS=Danio rerio OX=7955 GN=ppp2r1ba PE=1 SV=1	C:protein phosphatase type 2A complex; F:protein serine/threonine phosphatase activity; C:cytoplasm; F:protein phosphatase regulator activity; P:regulation of phosphoprotein phosphatase activity
A5PMZ3	Scinderin-like b OS=Danio rerio OX=7955 GN=scinlb PE=1 SV=1	C:cellular_component; P:biological_process; F:actin filament binding
A5WV25	Membrane protein, palmitoylated 1 OS=Danio rerio OX=7955 GN=mpp1 PE=3 SV=1
A5X6X5	Titin a OS=Danio rerio OX=7955 GN=ttn.2 PE=4 SV=1
A6NA21	Caveolae-associated protein 1b OS=Danio rerio OX=7955 GN=cavin1b PE=1 SV=1
A7E2H4	Si:dkey-208k4.2 protein OS=Danio rerio OX=7955 GN=si:dkey-208k4.2 PE=2 SV=1	F:nucleic acid binding
A7E2K4	Ribosomal protein, large P2,-like OS=Danio rerio OX=7955 GN=rplp2l PE=1 SV=1	F:structural constituent of ribosome; C:ribosome; P:translational elongation; P:chordate embryonic development
A7E2K6	Si:ch211-250e5.16 protein OS=Danio rerio OX=7955 GN=si:ch211-250e5.16 PE=2 SV=1	F:carbohydrate binding
A7E2Q0	Transcription factor BTF3 OS=Danio rerio OX=7955 GN=btf3l4 PE=2 SV=1
A7MBU4	Zgc:171674 protein OS=Danio rerio OX=7955 GN=rmdn1 PE=2 SV=1	C:cellular_component; P:biological_process
A7MBU9	Carboxymethylenebutenolidase homolog (Pseudomonas) OS=Danio rerio OX=7955 GN=cmbl PE=1 SV=1	F:hydrolase activity
A7MBZ3	Zgc:171776 protein OS=Danio rerio OX=7955 GN=zgc:171776 PE=2 SV=1	P:biological_process; F:carbohydrate binding
A7MBZ6	Zgc:171779 protein OS=Danio rerio OX=7955 GN=zp3e PE=2 SV=1	P:binding of sperm to zona pellucida; C:extracellular matrix; F:acrosin binding; P:egg coat formation; F:structural constituent of egg coat; P:positive regulation of acrosome reaction
A7MC20	LOC559122 protein (Fragment) OS=Danio rerio OX=7955 GN=cfhl4 PE=2 SV=1
A7MCF4	Zgc:101710 protein (Fragment) OS=Danio rerio OX=7955 GN=ech1 PE=2 SV=1	C:mitochondrion; F:delta3,5-delta2,4-dienoyl-CoA isomerase activity
A7MCK2	Hsd17b12b protein OS=Danio rerio OX=7955 GN=hsd17b12b PE=2 SV=1	C:integral component of membrane
A7MCL7	Cystatin 14a, tandem duplicate 2 OS=Danio rerio OX=7955 GN=cst14a.2 PE=1 SV=1	F:cysteine-type endopeptidase inhibitor activity; C:cytosol; P:negative regulation of endopeptidase activity
A7MCP4	Ras homolog gene family, member Ab OS=Danio rerio OX=7955 GN=rhoab PE=2 SV=1	F:GTPase activity; F:GTP binding; P:small GTPase mediated signal transduction; P:wound healing, spreading of cells; P:skeletal muscle satellite cell migration
A7MCR1	Cytochrome b-c1 complex subunit Rieske, mitochondrial OS=Danio rerio OX=7955 GN=uqcrfs1 PE=1 SV=1	C:mitochondrial respiratory chain complex III; P:mitochondrial electron transport, ubiquinol to cytochrome c; F:ubiquinol-cytochrome-c reductase activity; F:2 iron, 2 sulfur cluster binding
A7MD63	Zp3a.2 protein OS=Danio rerio OX=7955 GN=zp3a.2 PE=2 SV=1	F:ATP binding; P:mismatch repair; F:ATPase activity; F:mismatched DNA binding; C:mismatch repair complex
A7YT47	Hadha protein OS=Danio rerio OX=7955 GN=hadhaa PE=1 SV=1	F:enoyl-CoA hydratase activity; P:fatty acid beta-oxidation; P:response to bacterium; C:mitochondrial fatty acid beta-oxidation multienzyme complex; F:long-chain-3-hydroxyacyl-CoA dehydrogenase activity
A7YT77	Qdpra protein OS=Danio rerio OX=7955 GN=qdpra PE=1 SV=1	F:6,7-dihydropteridine reductase activity; C:cytoplasm; P:L-phenylalanine catabolic process; P:tetrahydrobiopterin biosynthetic process; P:oxidation-reduction process; F:NADPH binding; F:NADH binding
A7YY10	Zgc:171772 OS=Danio rerio OX=7955 GN=zgc:171772 PE=1 SV=1	F:structural constituent of ribosome; C:ribosome; P:translation
A7YYE2	LOC100006320 protein (Fragment) OS=Danio rerio OX=7955 GN=ugt2a1 PE=2 SV=1	C:integral component of membrane; F:transferase activity, transferring hexosyl groups
A7YYJ0	Hydroxy-delta-5-steroid dehydrogenase, 3 beta-and steroid delta-isomerase OS=Danio rerio OX=7955 GN=hsd3b7 PE=2 SV=1	F:3-beta-hydroxy-delta5-steroid dehydrogenase activity; C:cellular_component; P:steroid biosynthetic process; F:isomerase activity; P:oxidation-reduction process
A7YYK0	Zgc:174228 protein OS=Danio rerio OX=7955 GN=zgc:174228 PE=2 SV=1	P:biological_process; F:carbohydrate binding
A8DRM1	Fatty acid amide hydrolase OS=Danio rerio OX=7955 GN=FAAH PE=2 SV=1	C:integral component of membrane; F:hydrolase activity
A8E4Z6	Zgc:123103 OS=Danio rerio OX=7955 GN=zgc:123103 PE=2 SV=1
A8E5B4	Zgc:174237 protein OS=Danio rerio OX=7955 GN=si:ch211-251f6.7 PE=2 SV=1	C:autophagosome membrane; C:lysosomal membrane; P:biological_process; F:phosphatidylinositol-3-phosphate binding
A8E5I0	Guanidinoacetate N-methyltransferase OS=Danio rerio OX=7955 GN=gamt PE=2 SV=1
A8E5I2	Keratin 18b OS=Danio rerio OX=7955 GN=krt18b PE=1 SV=1	F:structural molecule activity; C:intermediate filament; P:biological_process
A8E7H0	Si:ch211-117n7.6 OS=Danio rerio OX=7955 GN=si:ch211-117n7.6 PE=4 SV=1
A8E7I5	Tetratricopeptide repeat protein 36 OS=Danio rerio OX=7955 GN=ttc36 PE=2 SV=1
A8E7N8	Proteasome subunit beta OS=Danio rerio OX=7955 GN=psmb4 PE=1 SV=1	F:threonine-type endopeptidase activity; C:nucleus; C:cytoplasm; C:proteasome core complex; P:proteasomal ubiquitin-independent protein catabolic process; P:proteasome-mediated ubiquitin-dependent protein catabolic process
A8KB43	Cerebellin 8 OS=Danio rerio OX=7955 GN=cbln8 PE=2 SV=1	F:molecular_function; C:cellular_component; P:biological_process
A8KB78	Ribosomal protein S23 OS=Danio rerio OX=7955 GN=rps23 PE=1 SV=1	F:structural constituent of ribosome; P:translation; C:cytosolic small ribosomal subunit
A8KBB1	Pentaxin OS=Danio rerio OX=7955 GN=crp3 PE=2 SV=1	C:extracellular region; F:metal ion binding
A8KBJ5	Histone H3 OS=Danio rerio OX=7955 GN=zgc:173552 PE=1 SV=1	C:nucleosome; F:DNA binding; C:nucleus; F:protein heterodimerization activity
A8KBR8	Glutathione S-transferase mu tandem duplicate 2 OS=Danio rerio OX=7955 GN=gstm.2 PE=1 SV=1	F:glutathione transferase activity; P:glutathione metabolic process
A8KBU6	Zgc:158846 OS=Danio rerio OX=7955 GN=zgc:158846 PE=2 SV=1	P:biological_process; C:keratin filament
A8KBY3	Tyrosine--tRNA ligase OS=Danio rerio OX=7955 GN=yars1 PE=2 SV=1	F:tRNA binding; F:tyrosine-tRNA ligase activity; F:ATP binding; P:tyrosyl-tRNA aminoacylation
A8KC60	Zgc:92586 protein OS=Danio rerio OX=7955 GN=tars1 PE=2 SV=1	P:branching involved in blood vessel morphogenesis; F:threonine-tRNA ligase activity; F:ATP binding; C:cytoplasm; P:threonyl-tRNA aminoacylation; P:regulation of sprouting angiogenesis
A8WFQ6	LOC795332 protein (Fragment) OS=Danio rerio OX=7955 GN=slc25a1b PE=2 SV=1	C:integral component of membrane; F:transmembrane transporter activity; P:transmembrane transport
A8WFS5	Zgc:171445 protein OS=Danio rerio OX=7955 GN=zgc:171445 PE=2 SV=1	F:endopeptidase inhibitor activity; C:extracellular space; P:negative regulation of endopeptidase activity
A8WG31	LOC100148225 protein (Fragment) OS=Danio rerio OX=7955 GN=LOC100148225 PE=2 SV=1	C:cellular_component; P:binding of sperm to zona pellucida; P:egg coat formation; F:structural constituent of egg coat
A8WGB1	Collagen and calcium-binding EGF domain-containing protein 1 OS=Danio rerio OX=7955 GN=ccbe1 PE=1 SV=2
A8WGC0	Carboxylic ester hydrolase (Fragment) OS=Danio rerio OX=7955 GN=ces2b PE=2 SV=1	C:extracellular space; F:carboxylic ester hydrolase activity
A8WGC6	ATP synthase subunit beta OS=Danio rerio OX=7955 GN=atp5f1b PE=1 SV=1	F:ATP binding; C:mitochondrial proton-transporting ATP synthase complex; F:ATPase activity; P:mitochondrial ATP synthesis coupled proton transport; C:proton-transporting ATP synthase complex, catalytic core F(1); F:proton-transporting ATP synthase activity, rotational mechanism
A8WGJ1	Vtg2 protein OS=Danio rerio OX=7955 GN=vtg2 PE=2 SV=1	F:lipopolysaccharide binding; F:lipid transporter activity; P:lipid transport; P:response to estradiol; P:positive regulation of phagocytosis, engulfment; F:lipoteichoic acid binding; P:cellular response to estrogen stimulus
A8WGJ7	Zgc:136383 protein (Fragment) OS=Danio rerio OX=7955 GN=vtg4 PE=2 SV=1	F:lipid transporter activity; F:protein binding; P:lipid transport; P:response to estradiol; C:protein-containing complex; P:cellular response to estrogen stimulus
A9C460	Asialoglycoprotein receptor-like 1 OS=Danio rerio OX=7955 GN=asgrl1 PE=4 SV=1	C:integral component of membrane; F:carbohydrate binding
A9JRB9	Phosphatase, orphan 2 OS=Danio rerio OX=7955 GN=phospho2 PE=2 SV=1	C:cellular_component; P:dephosphorylation; F:phosphatase activity; F:metal ion binding
A9JRE3	Pentaxin OS=Danio rerio OX=7955 GN=zgc:172225 PE=2 SV=1	C:extracellular region; P:biological_process; F:metal ion binding
A9JRE6	Dmgdh protein (Fragment) OS=Danio rerio OX=7955 GN=dmgdh PE=2 SV=1	C:mitochondrial matrix; F:dimethylglycine dehydrogenase activity; P:oxidation-reduction process
A9JRF7	Carboxylic ester hydrolase (Fragment) OS=Danio rerio OX=7955 GN=ces2b PE=2 SV=1	C:extracellular space; F:carboxylic ester hydrolase activity
A9JRS6	Keratin 4 OS=Danio rerio OX=7955 GN=krt4 PE=1 SV=1	C:keratin filament
A9JRY0	Zgc:175136 protein OS=Danio rerio OX=7955 GN=zgc:175136 PE=2 SV=1	F:molecular_function; C:cellular_component; P:biological_process
A9JSW0	Peptidylprolyl isomerase OS=Danio rerio OX=7955 GN=fkbp2 PE=1 SV=1	P:protein peptidyl-prolyl isomerization; F:peptidyl-prolyl cis-trans isomerase activity
A9JSY9	Dimethylaniline monooxygenase [N-oxide-forming] OS=Danio rerio OX=7955 GN=si:dkey-239i20.2 PE=2 SV=1	F:N,N-dimethylaniline monooxygenase activity; C:endoplasmic reticulum; C:endoplasmic reticulum membrane; F:flavin adenine dinucleotide binding; F:NADP binding; P:oxidation-reduction process
A9JT03	Aminopeptidase-like 1 OS=Danio rerio OX=7955 GN=npepl1 PE=2 SV=1	F:aminopeptidase activity; C:cytoplasm; P:proteolysis; F:metalloexopeptidase activity; F:manganese ion binding
A9JT49	Pepd protein OS=Danio rerio OX=7955 GN=pepd PE=2 SV=1	F:aminopeptidase activity; C:cellular_component; P:proteolysis; F:manganese ion binding; P:endocrine pancreas development; P:pancreas regeneration
A9JT52	Acadvl protein OS=Danio rerio OX=7955 GN=acadvl PE=2 SV=1	F:fatty-acyl-CoA binding; C:mitochondrion; F:very-long-chain-acyl-CoA dehydrogenase activity; F:flavin adenine dinucleotide binding; P:oxidation-reduction process; P:head development
A9JTB1	Npl protein OS=Danio rerio OX=7955 GN=npl PE=2 SV=1	F:lyase activity
A9LDD9	Mitochondrial serine hydroxymethyltransferase OS=Danio rerio OX=7955 GN=shmt2 PE=1 SV=1	P:regulation of oxidative phosphorylation; F:glycine hydroxymethyltransferase activity; C:mitochondrial inner membrane; C:mitochondrial matrix; P:L-serine catabolic process; F:methyltransferase activity; F:zinc ion binding; P:glycine biosynthetic process from serine; F:pyridoxal phosphate binding; P:methylation; P:tetrahydrofolate interconversion; F:identical protein binding; P:folic acid metabol…
A9YD19	Retinaldehyde dehydrogenase type 4 OS=Danio rerio OX=7955 GN=aldh8a1 PE=2 SV=1	F:oxidoreductase activity, acting on the aldehyde or oxo group of donors, NAD or NADP as acceptor; P:oxidation-reduction process
B0R0B3	Phosphoglucomutase 5 OS=Danio rerio OX=7955 GN=pgm5 PE=1 SV=1	C:stress fiber; F:phosphoglucomutase activity; C:cytosol; C:spot adherens junction; C:focal adhesion; P:carbohydrate metabolic process; C:cytoplasmic side of plasma membrane; C:intercalated disc; P:striated muscle tissue development; C:dystrophin-associated glycoprotein complex; C:Z disc; P:myofibril assembly; C:sarcolemma; C:costamere
B0R0D7	Coronin-1C-A OS=Danio rerio OX=7955 GN=coro1ca PE=2 SV=1	P:neural crest cell migration; C:cell cortex; P:actin filament organization; C:endosome membrane; C:actin cytoskeleton; P:endosomal transport; C:lamellipodium; C:ruffle membrane; F:actin filament binding; P:membrane fission; P:endosome membrane tubulation; P:endosome fission
B0R0H4	Zona pellucida glycoprotein 3f, tandem duplicate 1 OS=Danio rerio OX=7955 GN=zp3f.1 PE=1 SV=1	P:binding of sperm to zona pellucida; C:extracellular matrix; F:acrosin binding; P:egg coat formation; P:positive regulation of acrosome reaction
B0R0K9	Si:ch211-103n10.5 OS=Danio rerio OX=7955 GN=si:ch211-103n10.5 PE=1 SV=1	C:nucleosome; F:double-stranded DNA binding; C:nucleus; P:nucleosome assembly; P:nucleosome positioning; P:chromosome condensation; F:nucleosomal DNA binding; P:negative regulation of chromatin silencing; P:negative regulation of DNA recombination
B0R0S5	Eukaryotic translation initiation factor 6 (Fragment) OS=Danio rerio OX=7955 GN=eif6 PE=1 SV=1	P:mature ribosome assembly; F:ribosome binding
B0R1D0	Novel protein (Zgc:63709) OS=Danio rerio OX=7955 GN=psmc4 PE=1 SV=1	F:ATP binding; C:proteasome regulatory particle, base subcomplex; C:cytosolic proteasome complex; F:proteasome-activating ATPase activity; C:synapse; P:positive regulation of RNA polymerase II transcriptional preinitiation complex assembly; P:positive regulation of proteasomal protein catabolic process
B0R1E9	Microsomal glutathione S-transferase 1.2 OS=Danio rerio OX=7955 GN=mgst1.2 PE=1 SV=1	P:prostaglandin biosynthetic process; F:glutathione transferase activity; C:mitochondrion; P:glutathione metabolic process; C:integral component of membrane; F:prostaglandin-E synthase activity; P:oxidation-reduction process
B0S5M5	Terpene cyclase/mutase family member OS=Danio rerio OX=7955 GN=lss PE=1 SV=1	F:lanosterol synthase activity; C:lipid droplet; P:cholesterol biosynthetic process; P:triterpenoid biosynthetic process; F:beta-amyrin synthase activity
B0S5S6	Protein disulfide isomerase family A, member 5 OS=Danio rerio OX=7955 GN=pdia5 PE=1 SV=2	C:cell; P:hemopoiesis; P:cell redox homeostasis
B0S642	3-hydroxyisobutyryl-CoA hydrolase, mitochondrial OS=Danio rerio OX=7955 GN=hibch PE=1 SV=1	F:3-hydroxyisobutyryl-CoA hydrolase activity; C:mitochondrion; P:valine catabolic process
B0S6B6	Si:dkey-193b15.5 OS=Danio rerio OX=7955 GN=si:dkey-193b15.5 PE=2 SV=1	F:GTP binding; P:immune response
B0S6C5	Inactive all-trans-retinol 13,14-reductase OS=Danio rerio OX=7955 GN=retsatl PE=1 SV=1	F:oxidoreductase activity; P:oxidation-reduction process
B0S6Z1	DEAH (Asp-Glu-Ala-His) box helicase 9 OS=Danio rerio OX=7955 GN=dhx9 PE=1 SV=1	F:RNA binding; F:ATP binding; C:nucleolus; P:response to virus; P:DNA duplex unwinding; F:3'-5' DNA helicase activity; P:positive regulation of transcription by RNA polymerase II; P:regulation of mRNA processing; C:ribonucleoprotein complex
B0S739	Si:dkey-4e7.3 OS=Danio rerio OX=7955 GN=si:dkey-4e7.3 PE=1 SV=1
B0S754	Small nuclear ribonucleoprotein 200 (U5) OS=Danio rerio OX=7955 GN=snrnp200 PE=1 SV=1	P:spliceosome conformational change to release U4 (or U4atac) and U1 (or U11); F:nucleic acid binding; F:RNA helicase activity; F:ATP binding; C:U5 snRNP; C:U4/U6 x U5 tri-snRNP complex; C:catalytic step 2 spliceosome; C:post-mRNA release spliceosomal complex
B0S7W4	Aldh9a1a protein OS=Danio rerio OX=7955 GN=aldh9a1a.1 PE=2 SV=1	F:oxidoreductase activity, acting on the aldehyde or oxo group of donors, NAD or NADP as acceptor; P:oxidation-reduction process
B0UYB4	Si:dkey-91i10.3 OS=Danio rerio OX=7955 GN=si:dkey-91i10.3 PE=1 SV=1	F:monooxygenase activity; F:iron ion binding; F:oxidoreductase activity, acting on paired donors, with incorporation or reduction of molecular oxygen; F:heme binding; P:oxidation-reduction process
B0UYJ6	Catechol O-methyltransferase A (Fragment) OS=Danio rerio OX=7955 GN=comta PE=1 SV=1	F:magnesium ion binding; P:catecholamine metabolic process; C:integral component of membrane; F:catechol O-methyltransferase activity; P:neurotransmitter catabolic process
B0UYN4	Zgc:162944 OS=Danio rerio OX=7955 GN=zgc:162944 PE=1 SV=1	F:molecular_function; P:biological_process
B0V0J5	Zona pellucida glycoprotein 2,-like 1 OS=Danio rerio OX=7955 GN=zp2l1 PE=1 SV=1
B0V1I3	Ureidopropionase, beta OS=Danio rerio OX=7955 GN=upb1 PE=1 SV=1	F:beta-ureidopropionase activity; P:beta-alanine biosynthetic process via 3-ureidopropionate
B1H1J6	Dihydropyrimidinase OS=Danio rerio OX=7955 GN=dpys PE=1 SV=1	F:dihydropyrimidinase activity; C:cytosol; P:pyrimidine nucleobase catabolic process
B2GNT1	40S ribosomal protein SA OS=Danio rerio OX=7955 GN=rpsa PE=2 SV=1	P:ribosomal small subunit assembly; F:structural constituent of ribosome; F:laminin receptor activity; C:nucleus; C:plasma membrane; P:translation; P:cell adhesion; C:cytosolic small ribosomal subunit; F:laminin binding
B2GP30	Fructose-bisphosphate aldolase OS=Danio rerio OX=7955 GN=aldocb PE=2 SV=1
B2GP62	60S ribosomal protein L27 OS=Danio rerio OX=7955 GN=rpl27 PE=2 SV=1	F:structural constituent of ribosome; C:ribosome; P:translation
B2GPF4	Zgc:109981 protein OS=Danio rerio OX=7955 GN=tpmt.1 PE=2 SV=1	F:thiopurine S-methyltransferase activity
B2GQ13	Succinate dehydrogenase [ubiquinone] flavoprotein subunit, mitochondrial OS=Danio rerio OX=7955 GN=sdha PE=2 SV=1	C:mitochondrial inner membrane; P:tricarboxylic acid cycle; F:succinate dehydrogenase (ubiquinone) activity; P:electron transport chain; F:flavin adenine dinucleotide binding
B2GQ15	Carnitine O-palmitoyltransferase 2, mitochondrial OS=Danio rerio OX=7955 GN=cpt2 PE=1 SV=1	F:transferase activity, transferring acyl groups
B2GQF5	Allc protein OS=Danio rerio OX=7955 GN=allc PE=2 SV=1	P:allantoin catabolic process; F:allantoicase activity
B2GQM6	S-methyl-5'-thioadenosine phosphorylase OS=Danio rerio OX=7955 GN=mtap PE=2 SV=1	C:nucleus; C:cytoplasm; P:purine ribonucleoside salvage; F:S-methyl-5-thioadenosine phosphorylase activity; P:L-methionine salvage from methylthioadenosine
B2GQW3	Calm1b protein OS=Danio rerio OX=7955 GN=calm3a PE=2 SV=1	F:calcium ion binding; P:calcium-mediated signaling
B2GQZ0	Txndc17 protein OS=Danio rerio OX=7955 GN=txndc17 PE=2 SV=1
B2GQZ3	Fabp10 protein OS=Danio rerio OX=7955 GN=fabp10a PE=2 SV=1	F:lipid binding
B2GR35	Cnpy1 protein OS=Danio rerio OX=7955 GN=cnpy1 PE=2 SV=1
B2GRH9	Superoxide dismutase [Cu-Zn] OS=Danio rerio OX=7955 GN=sod1 PE=2 SV=1	F:superoxide dismutase activity; P:removal of superoxide radicals; F:metal ion binding; P:oxidation-reduction process
B2GRK9	Tkt protein OS=Danio rerio OX=7955 GN=tktb PE=2 SV=1	F:catalytic activity
B2GRW6	L-lactate dehydrogenase OS=Danio rerio OX=7955 GN=ldhbb PE=2 SV=1	F:L-lactate dehydrogenase activity; C:cytoplasm; P:carbohydrate metabolic process; P:carboxylic acid metabolic process; P:oxidation-reduction process
B2GS26	Sec61b protein OS=Danio rerio OX=7955 GN=sec61a1l PE=2 SV=1	P:protein transport; C:integral component of membrane
B2GSF5	Histone H3 OS=Danio rerio OX=7955 GN=h3f3b.1 PE=2 SV=1	C:nucleosome; F:DNA binding; C:nucleus; F:protein heterodimerization activity
B2GSH9	Si:ch211-15d5.5 protein OS=Danio rerio OX=7955 GN=atp5if1b PE=2 SV=1	C:mitochondrion; P:negative regulation of ATPase activity; F:ATPase inhibitor activity
B2GSR6	Farsa protein OS=Danio rerio OX=7955 GN=farsa PE=2 SV=1	F:tRNA binding; F:phenylalanine-tRNA ligase activity; F:ATP binding; C:cytoplasm; P:phenylalanyl-tRNA aminoacylation
B2GSV7	Protein transport protein SEC23 OS=Danio rerio OX=7955 GN=sec23a PE=2 SV=1	C:Golgi membrane; C:endoplasmic reticulum; C:endoplasmic reticulum membrane; C:cytosol; P:intracellular protein transport; F:zinc ion binding; C:COPII vesicle coat; P:COPII-coated vesicle budding
B2GT58	Igf2bp3 protein OS=Danio rerio OX=7955 GN=igf2bp3 PE=2 SV=1	F:RNA binding
B2GTC1	Eif4a3 protein OS=Danio rerio OX=7955 GN=eif4a3 PE=2 SV=1	F:nucleic acid binding; F:helicase activity; F:ATP binding
B2GTH6	Cygb1 protein OS=Danio rerio OX=7955 GN=cygb1 PE=2 SV=1	F:oxygen carrier activity; F:iron ion binding; P:oxygen transport; F:oxygen binding; F:heme binding
B2GTW6	Citrate synthase OS=Danio rerio OX=7955 GN=cs PE=1 SV=1
B2ZHD9	Fatty acid-binding protein 6 OS=Danio rerio OX=7955 GN=fabp6 PE=2 SV=1	F:lipid binding; F:bile acid binding
B3DFJ9	Si:ch211-125e6.12 protein OS=Danio rerio OX=7955 GN=si:ch211-125e6.13 PE=2 SV=1
B3DFK4	6.8 kDa mitochondrial proteolipid-like OS=Danio rerio OX=7955 GN=LOC557217 PE=1 SV=1
B3DFP9	Apolipoprotein A-II OS=Danio rerio OX=7955 GN=apoa2 PE=1 SV=1	P:nuclear division; P:chordate embryonic development; P:epiboly involved in gastrulation with mouth forming second
B3DFU8	Similar to ATP-dependent RNA helicase DDX19B (DEAD box protein 19B) (DEAD box RNA helicase DEAD5) OS=Danio rerio OX=7955 GN=LOC563448 PE=1 SV=1	F:RNA binding; F:RNA helicase activity; F:ATP binding; C:nucleus; C:cytoplasmic stress granule; P:poly(A)+ mRNA export from nucleus
B3DH28	Zgc:171750 protein OS=Danio rerio OX=7955 GN=zgc:171750 PE=2 SV=1	F:molecular_function; C:cellular_component; P:biological_process
B3DHH0	Zgc:194249 protein OS=Danio rerio OX=7955 GN=cast PE=2 SV=1	F:calcium-dependent cysteine-type endopeptidase inhibitor activity; P:negative regulation of endopeptidase activity
B3DHK0	N-ethylmaleimide-sensitive factor b OS=Danio rerio OX=7955 GN=nsfb PE=2 SV=1	P:retinal pigment epithelium development; F:ATP binding; C:Golgi stack; P:intra-Golgi vesicle-mediated transport; F:ATPase activity; P:SNARE complex disassembly; P:Golgi to plasma membrane protein transport; P:Golgi vesicle docking; P:pigment granule maturation
B3DIX3	Glutamine-fructose-6-phosphate transaminase 2 OS=Danio rerio OX=7955 GN=gfpt2 PE=2 SV=1	F:glutamine-fructose-6-phosphate transaminase (isomerizing) activity; P:fructose 6-phosphate metabolic process; P:UDP-N-acetylglucosamine metabolic process; P:protein N-linked glycosylation; F:carbohydrate derivative binding
B3DJ97	UDP-glucose 6-dehydrogenase OS=Danio rerio OX=7955 GN=ugdh PE=2 SV=1	P:atrioventricular valve formation; F:UDP-glucose 6-dehydrogenase activity; C:nucleus; C:cytosol; P:glycosaminoglycan biosynthetic process; P:determination of left/right symmetry; P:positive regulation of smoothened signaling pathway; F:NAD binding; P:oxidation-reduction process; P:positive regulation of canonical Wnt signaling pathway
B3DJB7	Similar to angiopoietin-like 6 OS=Danio rerio OX=7955 GN=LOC571819 PE=2 SV=1	C:cellular_component
B3DJE6	Renbp protein OS=Danio rerio OX=7955 GN=renbp PE=2 SV=1	C:cellular_component; P:N-acetylglucosamine metabolic process; P:N-acetylmannosamine metabolic process; P:negative regulation of peptidase activity; F:peptidase inhibitor activity; F:N-acylglucosamine 2-epimerase activity
B3DKC5	Lamin A OS=Danio rerio OX=7955 GN=lmna PE=1 SV=1	C:intermediate filament; P:heart contraction; P:regulation of cell aging
B3DKJ0	T-complex protein 1 subunit eta OS=Danio rerio OX=7955 GN=cct7 PE=1 SV=1	F:ATP binding; C:chaperonin-containing T-complex; P:protein folding; F:unfolded protein binding
B3DKL0	Atic protein OS=Danio rerio OX=7955 GN=atic PE=2 SV=1	F:IMP cyclohydrolase activity; F:phosphoribosylaminoimidazolecarboxamide formyltransferase activity; C:cytosol; P:'de novo' IMP biosynthetic process
B5DDZ4	Acta1 protein OS=Danio rerio OX=7955 GN=dpp4 PE=1 SV=1	F:serine-type endopeptidase activity; P:proteolysis; C:integral component of membrane
B5DE31	Y-box-binding protein 1 OS=Danio rerio OX=7955 GN=ybx1 PE=1 SV=1	C:P-body; P:oocyte maturation; F:DNA binding; C:nucleus; P:egg activation; F:eukaryotic initiation factor 4E binding; P:epidermis development; F:miRNA binding; P:negative regulation of translational initiation; P:negative regulation of mRNA splicing, via spliceosome; P:mRNA stabilization; P:embryonic morphogenesis; P:tRNA transport; F:C5-methylcytidine-containing RNA binding; C:extracellular exos…
B5DE37	TOG domain-containing protein (Fragment) OS=Danio rerio OX=7955 GN=gcn1 PE=2 SV=1	P:regulation of translation; F:protein kinase regulator activity; F:protein kinase binding; P:positive regulation of kinase activity; F:ribosome binding; P:regulation of protein kinase activity
B7ZUU1	Pglyrp6 protein OS=Danio rerio OX=7955 GN=pglyrp6 PE=2 SV=1	F:zinc ion binding; F:N-acetylmuramoyl-L-alanine amidase activity; P:peptidoglycan catabolic process; F:peptidoglycan immune receptor activity; P:detection of bacterium; F:peptidoglycan binding; P:defense response to Gram-positive bacterium
B7ZV15	Calpain 2, (M/II) large subunit b OS=Danio rerio OX=7955 GN=capn2b PE=2 SV=1	F:calcium-dependent cysteine-type endopeptidase activity; F:calcium ion binding; C:cytoplasm; P:proteolysis
B7ZVK0	Zgc:171445 OS=Danio rerio OX=7955 GN=zgc:171445 PE=1 SV=1	F:endopeptidase inhibitor activity; C:extracellular space; P:negative regulation of endopeptidase activity
B7ZVM0	Chitinase, acidic.6 OS=Danio rerio OX=7955 GN=chia.6 PE=2 SV=1	F:chitinase activity; C:extracellular region; C:cytoplasm; P:carbohydrate metabolic process; P:chitin catabolic process; F:chitin binding
B8A478	Zgc:171517 OS=Danio rerio OX=7955 GN=zgc:171517 PE=1 SV=1	F:6,7-dihydropteridine reductase activity; C:cytoplasm; P:L-phenylalanine catabolic process; P:tetrahydrobiopterin biosynthetic process; P:oxidation-reduction process; F:NADPH binding; F:NADH binding
B8A4D7	Ribosome-binding protein 1a OS=Danio rerio OX=7955 GN=rrbp1a PE=1 SV=1	P:protein transport; C:integral component of endoplasmic reticulum membrane
B8A4H6	Phosphoglycerate mutase OS=Danio rerio OX=7955 GN=pgam1b PE=1 SV=1	F:bisphosphoglycerate mutase activity; F:phosphoglycerate mutase activity; P:glycolytic process
B8A561	Myosin, heavy polypeptide 1.2, skeletal muscle OS=Danio rerio OX=7955 GN=myhz1.2 PE=3 SV=1	F:motor activity; F:ATP binding; C:myosin complex; F:actin filament binding
B8A565	Complement component 9 OS=Danio rerio OX=7955 GN=c9 PE=1 SV=1	C:membrane attack complex; P:immune response; P:cellular response to estrogen stimulus
B8A5D3	Asparaginyl-tRNA synthetase OS=Danio rerio OX=7955 GN=nars1 PE=1 SV=1	F:nucleic acid binding; F:asparagine-tRNA ligase activity; F:ATP binding; P:asparaginyl-tRNA aminoacylation
B8A5H6	Hexokinase domain-containing 1 OS=Danio rerio OX=7955 GN=hkdc1 PE=1 SV=1	P:cellular glucose homeostasis; F:glucokinase activity; F:ATP binding; F:glucose binding; C:cell; C:cytosol; P:glycolytic process; F:fructokinase activity; F:mannokinase activity; P:carbohydrate phosphorylation; P:glucose 6-phosphate metabolic process
B8A5M2	Si:dkeyp-75b4.10 OS=Danio rerio OX=7955 GN=si:dkeyp-75b4.10 PE=1 SV=1	F:carbohydrate binding
B8A5M6	Protein disulfide-isomerase OS=Danio rerio OX=7955 GN=pdia2 PE=1 SV=1	F:protein disulfide isomerase activity; C:cell; C:endoplasmic reticulum; P:protein folding; P:response to endoplasmic reticulum stress; P:cell redox homeostasis
B8JHR9	Karyopherin (importin) beta 3 OS=Danio rerio OX=7955 GN=kpnb3 PE=1 SV=2	C:nucleus; C:cytoplasm; P:protein import into nucleus; F:nuclear localization sequence binding; F:nuclear import signal receptor activity
B8JI08	Oxoglutarate (alpha-ketoglutarate) dehydrogenase a (lipoamide) OS=Danio rerio OX=7955 GN=ogdha PE=1 SV=1	F:oxoglutarate dehydrogenase (succinyl-transferring) activity; C:mitochondrion; P:tricarboxylic acid cycle; F:thiamine pyrophosphate binding; C:oxoglutarate dehydrogenase complex; P:heart contraction
B8JIB1	Methionine aminopeptidase OS=Danio rerio OX=7955 GN=metap1 PE=1 SV=1	P:proteolysis; F:metal ion binding; F:metalloaminopeptidase activity; P:protein initiator methionine removal
B8JIB4	Aminopeptidase OS=Danio rerio OX=7955 GN=enpep PE=3 SV=1	C:cytoplasm; P:proteolysis; F:zinc ion binding; C:integral component of membrane; F:peptide binding; P:peptide catabolic process; F:metalloaminopeptidase activity
B8JIS5	Glutathione S-transferase mu tandem duplicate 3 OS=Danio rerio OX=7955 GN=gstm.3 PE=1 SV=1	F:glutathione transferase activity; P:glutathione metabolic process
B8JJ32	Sidoreflexin OS=Danio rerio OX=7955 GN=sfxn3 PE=1 SV=1	F:ion transmembrane transporter activity; C:integral component of mitochondrial inner membrane; P:ion transmembrane transport; P:mitochondrial transmembrane transport
B8JJQ4	Si:dkey-275b16.2 OS=Danio rerio OX=7955 GN=si:dkey-275b16.2 PE=4 SV=1	F:polyamine oxidase activity; P:oxidation-reduction process
B8JKW4	Complement component c3a, duplicate 1 OS=Danio rerio OX=7955 GN=c3a.1 PE=1 SV=1	F:endopeptidase inhibitor activity; C:extracellular space; P:complement activation; P:negative regulation of endopeptidase activity; P:chordate embryonic development
B8JL43	Serotransferrin OS=Danio rerio OX=7955 GN=tfa PE=1 SV=1	C:extracellular space; P:iron ion transport; P:response to bacterium; P:hemoglobin biosynthetic process; F:metal ion binding; P:iron ion homeostasis
B8JLL0	Si:dkey-69o16.5 (Fragment) OS=Danio rerio OX=7955 GN=si:dkey-69o16.5 PE=1 SV=6	P:proteolysis; F:serine-type peptidase activity
B8JLR1	Programmed cell death 6-interacting protein OS=Danio rerio OX=7955 GN=pdcd6ip PE=1 SV=1	F:molecular_function; C:cellular_component
B8JLU8	Si:ch73-90k17.1 (Fragment) OS=Danio rerio OX=7955 GN=si:ch73-90k17.1 PE=1 SV=1
B8JM34	ATP synthase-coupling factor 6, mitochondrial OS=Danio rerio OX=7955 GN=atp5pf PE=1 SV=1	C:mitochondrial proton-transporting ATP synthase complex, coupling factor F(o); F:proton transmembrane transporter activity; P:ATP synthesis coupled proton transport
B8JMZ1	UTP--glucose-1-phosphate uridylyltransferase OS=Danio rerio OX=7955 GN=ugp2a PE=1 SV=1	F:UTP:glucose-1-phosphate uridylyltransferase activity; C:cytoplasm; P:glycogen metabolic process; P:UDP-glucose metabolic process
D1GJ54	Actn1 isoform c (Fragment) OS=Danio rerio OX=7955 GN=actn1 PE=2 SV=1	C:stress fiber; F:calcium ion binding; C:zonula adherens; C:bicellular tight junction; C:focal adhesion; C:lateral plasma membrane; F:vinculin binding; C:lamellipodium; C:smooth muscle dense body; C:sarcolemma; F:protein homodimerization activity; P:sarcomere organization; P:skeletal muscle fiber development; F:actin filament binding; P:actin filament bundle assembly; F:alpha-actinin binding; P:a…
D9N176	Microsomal glutathione S-transferase OS=Danio rerio OX=7955 GN=mgst3b PE=2 SV=1	F:glutathione transferase activity; F:glutathione peroxidase activity; C:nuclear envelope; C:endoplasmic reticulum; C:integral component of membrane; P:cellular oxidant detoxification
E7EXC4	Serpin peptidase inhibitor, clade B (ovalbumin), member 14 OS=Danio rerio OX=7955 GN=serpinb14 PE=1 SV=3	F:serine-type endopeptidase inhibitor activity; C:extracellular space; P:negative regulation of endopeptidase activity
E7EXW7	10-formyltetrahydrofolate dehydrogenase OS=Danio rerio OX=7955 GN=aldh1l2 PE=1 SV=2	F:aldehyde dehydrogenase (NAD+) activity; C:cytoplasm; P:one-carbon metabolic process; P:biosynthetic process; P:10-formyltetrahydrofolate catabolic process; F:formyltetrahydrofolate dehydrogenase activity; F:hydroxymethyl-, formyl- and related transferase activity; P:oxidation-reduction process
E7EY13	Choline dehydrogenase OS=Danio rerio OX=7955 GN=chdh PE=1 SV=1	F:choline dehydrogenase activity; P:glycine betaine biosynthetic process from choline; F:flavin adenine dinucleotide binding; P:oxidation-reduction process
E7EYE1	Myomesin 2a OS=Danio rerio OX=7955 GN=myom2a PE=1 SV=3	C:striated muscle thin filament; P:striated muscle contraction; F:structural constituent of muscle; C:Z disc; P:skeletal muscle thin filament assembly; P:skeletal muscle myosin thick filament assembly; C:M band; P:sarcomere organization; P:cardiac muscle fiber development; F:actin filament binding; F:muscle alpha-actinin binding; P:cardiac myofibril assembly; P:cardiac muscle tissue morphogenesis
E7EYF3	Ubiquitin-like modifier-activating enzyme 7 OS=Danio rerio OX=7955 GN=uba7 PE=1 SV=1	F:ubiquitin activating enzyme activity; F:ATP binding; C:nucleus; C:cytoplasm; P:ubiquitin-dependent protein catabolic process; P:cellular response to DNA damage stimulus; P:protein ubiquitination
E7EYN3	Si:dkeyp-73b11.8 (Fragment) OS=Danio rerio OX=7955 GN=si:dkeyp-73b11.8 PE=4 SV=2	F:serine-type endopeptidase inhibitor activity; C:extracellular space; P:negative regulation of endopeptidase activity; C:integral component of membrane
E7EZ62	Caldesmon 1b OS=Danio rerio OX=7955 GN=cald1b PE=4 SV=2	P:angiogenesis; P:vasculogenesis; P:heart looping; F:actin binding; F:calmodulin binding; P:muscle contraction; F:myosin heavy chain binding; P:blood vessel endothelial cell migration
E7EZ94	Glutathione S-transferase theta 1a OS=Danio rerio OX=7955 GN=gstt1a PE=1 SV=1	F:glutathione transferase activity; C:cytoplasm; P:glutathione metabolic process
E7EZE6	U6 snRNA-associated Sm-like protein LSm3 OS=Danio rerio OX=7955 GN=lsm3 PE=1 SV=1	P:mRNA splicing, via spliceosome; C:P-body; P:nuclear-transcribed mRNA catabolic process; F:RNA binding; C:U6 snRNP; P:cytoplasmic mRNA processing body assembly; C:U4/U6 x U5 tri-snRNP complex; C:precatalytic spliceosome; C:catalytic step 2 spliceosome; C:Lsm1-7-Pat1 complex
E7EZJ2	Zmp:0000000846 OS=Danio rerio OX=7955 GN=zmp:0000000846 PE=4 SV=3	P:cell adhesion; P:regulation of cell population proliferation; C:collagen-containing extracellular matrix
E7F017	Si:ch73-160p18.3 OS=Danio rerio OX=7955 GN=si:ch73-160p18.3 PE=1 SV=2
E7F022	Xanthine dehydrogenase OS=Danio rerio OX=7955 GN=xdh PE=1 SV=1	F:xanthine dehydrogenase activity; F:xanthine oxidase activity; F:iron ion binding; C:cytosol; F:electron transfer activity; P:xanthine catabolic process; P:electron transport chain; F:molybdenum ion binding; F:molybdopterin cofactor binding; F:2 iron, 2 sulfur cluster binding; F:FAD binding
E7F071	Heterogeneous nuclear ribonucleoprotein U-like 1 like OS=Danio rerio OX=7955 GN=hnrnpul1l PE=1 SV=2
E7F0A1	Profilin OS=Danio rerio OX=7955 GN=pfn1 PE=1 SV=1	F:actin binding; C:cytoplasm; P:regulation of actin filament polymerization; P:positive regulation of actin filament bundle assembly; P:epiboly involved in gastrulation with mouth forming second; P:convergent extension involved in gastrulation
E7F125	Si:dkeyp-9d4.2 OS=Danio rerio OX=7955 GN=si:dkeyp-9d4.2 PE=4 SV=1	F:GTP binding; P:immune response
E7F131	Transferrin receptor 1b OS=Danio rerio OX=7955 GN=tfr1b PE=1 SV=3	F:transferrin receptor activity; C:cell; P:cellular iron ion homeostasis; P:receptor-mediated endocytosis; C:external side of plasma membrane; C:integral component of membrane; P:transferrin transport; P:hemoglobin biosynthetic process
E7F173	Oxysterol-binding protein OS=Danio rerio OX=7955 GN=osbpl2b PE=1 SV=2	C:cytosol; F:sterol transporter activity; F:cholesterol binding; P:sterol transport; C:membrane; C:intracellular membrane-bounded organelle
E7F1W2	Si:ch211-132p1.3 OS=Danio rerio OX=7955 GN=si:ch211-132p1.3 PE=4 SV=1
E7F225	Zgc:163061 OS=Danio rerio OX=7955 GN=zgc:163061 PE=1 SV=1	C:nucleosome; F:DNA binding; C:nucleus; P:nucleosome assembly
E7F2E3	Serotransferrin OS=Danio rerio OX=7955 GN=meltf PE=1 SV=1	C:extracellular space; P:ion transport; F:metal ion binding; P:iron ion homeostasis
E7F2R8	Apolipoprotein Da, duplicate 2 OS=Danio rerio OX=7955 GN=apoda.2 PE=3 SV=1	P:response to reactive oxygen species; C:cytoplasm; P:lipid metabolic process; P:lipid transport; P:aging; F:lipid binding
E7F3G8	Si:ch211-113j14.1 OS=Danio rerio OX=7955 GN=si:ch211-113j14.1 PE=1 SV=1	F:monooxygenase activity; F:iron ion binding; F:oxidoreductase activity, acting on paired donors, with incorporation or reduction of molecular oxygen; F:heme binding; P:oxidation-reduction process
E7F569	Si:ch211-153b23.5 OS=Danio rerio OX=7955 GN=si:ch211-153b23.5 PE=1 SV=1
E7F5A4	Si:dkey-261m9.12 OS=Danio rerio OX=7955 GN=si:dkey-261m9.12 PE=1 SV=1	C:nucleosome; F:double-stranded DNA binding; C:nucleus; P:nucleosome assembly; P:nucleosome positioning; P:chromosome condensation; F:nucleosomal DNA binding; P:negative regulation of chromatin silencing; P:negative regulation of DNA recombination
E7F5V3	Fatty acid synthase OS=Danio rerio OX=7955 GN=fasn PE=1 SV=2	F:fatty acid synthase activity; P:biosynthetic process; F:oxidoreductase activity; F:hydrolase activity, acting on ester bonds; F:phosphopantetheine binding; P:oxidation-reduction process; P:response to (R)-carnitine
E7F5W0	Non-lysosomal glucosylceramidase OS=Danio rerio OX=7955 GN=gba2 PE=1 SV=3	F:glucosylceramidase activity; C:plasma membrane; P:glucosylceramide catabolic process; P:axonogenesis; P:central nervous system development; F:beta-glucosidase activity
E7F6Q4	Si:dkey-152b24.6 OS=Danio rerio OX=7955 GN=si:dkey-152b24.6 PE=1 SV=1	P:lipid metabolic process; F:phosphoric diester hydrolase activity
E7F7J1	Ferredoxin 1 OS=Danio rerio OX=7955 GN=fdx1 PE=1 SV=1	C:cellular_component; F:electron transfer activity; P:electron transport chain; F:2 iron, 2 sulfur cluster binding; P:negative regulation of epiboly involved in gastrulation with mouth forming second
E7F881	Abhydrolase domain-containing 6a OS=Danio rerio OX=7955 GN=abhd6a PE=4 SV=1
E7F8T6	Nicotinamide phosphoribosyltransferase OS=Danio rerio OX=7955 GN=nampta PE=1 SV=1	F:nicotinate-nucleotide diphosphorylase (carboxylating) activity; F:cytokine activity; C:extracellular space; C:nucleus; C:cytoplasm; P:signal transduction; P:NAD biosynthetic process; P:circadian regulation of gene expression; F:nicotinamide phosphoribosyltransferase activity
E7F8Z8	Si:dkey-152b24.8 (Fragment) OS=Danio rerio OX=7955 GN=si:dkey-152b24.8 PE=4 SV=2	P:lipid metabolic process; F:phosphoric diester hydrolase activity
E7F9L8	Unconventional myosin-Id OS=Danio rerio OX=7955 GN=myo1d PE=2 SV=1	P:heart jogging; F:motor activity; F:actin binding; F:calmodulin binding; F:ATP binding; C:extracellular region; C:early endosome; C:cell cortex; P:protein transport; C:myosin complex; C:dendrite; P:determination of pancreatic left/right asymmetry; C:perikaryon; P:epithelial cilium movement involved in determination of left/right asymmetry; P:establishment of left/right asymmetry; P:determination…
E7F9M6	ATP-dependent 6-phosphofructokinase OS=Danio rerio OX=7955 GN=pfkla PE=1 SV=1	F:6-phosphofructokinase activity; F:ATP binding; C:6-phosphofructokinase complex; P:fructose 6-phosphate metabolic process; C:membrane; F:AMP binding; P:fructose 1,6-bisphosphate metabolic process; F:identical protein binding; F:metal ion binding; F:monosaccharide binding; P:protein homotetramerization; P:canonical glycolysis; F:fructose-6-phosphate binding
E7F9R3	Pyruvate kinase OS=Danio rerio OX=7955 GN=pklr PE=1 SV=2	F:magnesium ion binding; P:liver development; F:pyruvate kinase activity; P:glycolytic process; F:kinase activity; F:potassium ion binding
E7FAB1	Wu:fb59d01 OS=Danio rerio OX=7955 GN=wu:fb59d01 PE=4 SV=1	F:serine-type endopeptidase inhibitor activity; C:extracellular space; P:negative regulation of endopeptidase activity; C:integral component of membrane
E7FAC4	PAT1 homolog 2 OS=Danio rerio OX=7955 GN=patl2 PE=1 SV=1	P:deadenylation-dependent decapping of nuclear-transcribed mRNA; C:P-body; F:RNA binding; P:cytoplasmic mRNA processing body assembly
E7FAD0	Myosin, heavy polypeptide 1.1, skeletal muscle OS=Danio rerio OX=7955 GN=myhz1.1 PE=1 SV=3	P:somite specification; F:motor activity; F:actin binding; F:ATP binding; C:myosin complex
E7FAN5	Coagulation factor II (thrombin) OS=Danio rerio OX=7955 GN=f2 PE=1 SV=1	F:serine-type endopeptidase activity; F:calcium ion binding; C:extracellular region; P:proteolysis; P:blood coagulation
E7FAZ5	Heterochromatin protein 1,-binding protein 3 OS=Danio rerio OX=7955 GN=hp1bp3 PE=1 SV=2	C:nucleosome; F:DNA binding; F:chromatin binding; C:nucleus; P:nucleosome assembly; P:regulation of transcription, DNA-templated; P:heterochromatin organization
E7FB58	NADPH:adrenodoxin oxidoreductase, mitochondrial OS=Danio rerio OX=7955 GN=fdxr PE=1 SV=1	C:mitochondrion; P:ubiquinone biosynthetic process; F:NADPH-adrenodoxin reductase activity; P:oxidation-reduction process
E7FBD5	IQ motif-containing GTPase-activating protein 1 OS=Danio rerio OX=7955 GN=iqgap1 PE=1 SV=1	P:signal transduction; P:regulation of GTPase activity
E7FC21	5'-nucleotidase, cytosolic IIa OS=Danio rerio OX=7955 GN=nt5c2a PE=1 SV=3	F:5'-nucleotidase activity; P:dephosphorylation; F:metal ion binding
E7FCP7	Si:ch73-12o23.1 OS=Danio rerio OX=7955 GN=si:ch73-12o23.1 PE=1 SV=1	F:hydrolase activity, hydrolyzing O-glycosyl compounds; P:carbohydrate metabolic process; C:integral component of membrane; F:carbohydrate binding
E7FCS3	Zgc:165453 OS=Danio rerio OX=7955 GN=zgc:165453 PE=1 SV=3	F:endopeptidase inhibitor activity; C:extracellular space; P:negative regulation of endopeptidase activity
E7FCV8	Collagen, type VI, alpha 2 OS=Danio rerio OX=7955 GN=col6a2 PE=1 SV=3	P:growth plate cartilage chondrocyte morphogenesis; C:extracellular space; P:axonogenesis; P:muscle organ development; P:muscle fiber development; C:collagen-containing extracellular matrix
E7FCY5	Acyl-CoA synthetase bubblegum family member 1 OS=Danio rerio OX=7955 GN=acsbg1 PE=1 SV=1	F:catalytic activity
E7FD66	Aminoadipate-semialdehyde synthase OS=Danio rerio OX=7955 GN=aass PE=1 SV=1	F:saccharopine dehydrogenase activity; C:cytoplasm; P:lysine biosynthetic process via aminoadipic acid; P:oxidation-reduction process
E7FD91	DEAD (Asp-Glu-Ala-Asp) box helicase 6 OS=Danio rerio OX=7955 GN=ddx6 PE=1 SV=2	C:P-body; F:RNA helicase activity; F:mRNA binding; F:ATP binding; P:response to heat; C:cytoplasmic stress granule; P:cytoplasmic mRNA processing body assembly; P:stress granule assembly
E7FDK2	Myosin light chain kinase b OS=Danio rerio OX=7955 GN=mylkb PE=4 SV=1	F:protein kinase activity; F:ATP binding; P:protein phosphorylation
E7FE90	Fetuin B OS=Danio rerio OX=7955 GN=fetub PE=1 SV=1	F:cysteine-type endopeptidase inhibitor activity; C:extracellular space; P:negative regulation of endopeptidase activity
E7FFA5	Angiotensin-converting enzyme OS=Danio rerio OX=7955 GN=ace PE=1 SV=1	F:carboxypeptidase activity; C:extracellular space; C:plasma membrane; P:proteolysis; F:metallopeptidase activity; F:dipeptidyl-peptidase activity; F:peptidyl-dipeptidase activity; C:integral component of membrane; F:metal ion binding
E7FFU0	Hemopexin b OS=Danio rerio OX=7955 GN=hpxb PE=1 SV=3	C:extracellular space; P:heme metabolic process; F:metal ion binding
E7FFY9	Somatostatin 1, tandem duplicate 2 OS=Danio rerio OX=7955 GN=sst1.2 PE=4 SV=1	F:hormone activity; C:extracellular space; P:signal transduction; P:regulation of cell migration
E7FFZ3	Si:dkey-46g23.2 OS=Danio rerio OX=7955 GN=si:dkey-46g23.2 PE=1 SV=2	F:endopeptidase inhibitor activity; C:extracellular space; P:negative regulation of endopeptidase activity
E7FG54	Myosin regulatory light chain 2a OS=Danio rerio OX=7955 GN=myl2a PE=1 SV=1	F:calcium ion binding
E7FG81	Collagen, type XII, alpha 1b OS=Danio rerio OX=7955 GN=col12a1b PE=1 SV=1	P:growth plate cartilage chondrocyte morphogenesis; C:extracellular space; P:regulation of axon regeneration; C:collagen-containing extracellular matrix
E7FGA5	Glutathione reductase OS=Danio rerio OX=7955 GN=gsr PE=1 SV=1	F:glutathione-disulfide reductase activity; C:cell; C:mitochondrion; C:cytosol; P:glutathione metabolic process; F:electron transfer activity; P:electron transport chain; P:cellular response to oxidative stress; P:cell redox homeostasis; F:flavin adenine dinucleotide binding; F:NADP binding; P:cellular oxidant detoxification
E7FGT2	Hexose-6-phosphate dehydrogenase (glucose 1-dehydrogenase) OS=Danio rerio OX=7955 GN=h6pd PE=1 SV=1	F:glucose-6-phosphate dehydrogenase activity; P:glucose metabolic process; P:pentose-phosphate shunt; F:6-phosphogluconolactonase activity; F:NADP binding
E9QB41	Myosin, light chain 6, alkali, smooth muscle and non-muscle OS=Danio rerio OX=7955 GN=myl6 PE=1 SV=1	F:calcium ion binding
E9QB42	Acidic leucine-rich nuclear phosphoprotein 32 family member A (Fragment) OS=Danio rerio OX=7955 GN=anp32a PE=1 SV=1
E9QBV1	Clathrin heavy chain OS=Danio rerio OX=7955 GN=cltcb PE=1 SV=1	P:mitotic cell cycle; F:structural molecule activity; C:spindle; P:intracellular protein transport; P:receptor-mediated endocytosis; C:clathrin coat of trans-Golgi network vesicle; C:clathrin coat of coated pit; F:clathrin light chain binding; C:clathrin-coated endocytic vesicle; P:clathrin coat assembly; C:clathrin complex
E9QC30	Si:dkey-90l23.2 OS=Danio rerio OX=7955 GN=si:dkey-90l23.2 PE=1 SV=1	C:cellular_component; P:biological_process; F:carbohydrate binding
E9QCX2	Glyoxylate reductase/hydroxypyruvate reductase b OS=Danio rerio OX=7955 GN=grhprb PE=1 SV=1	C:cytosol; F:glycerate dehydrogenase activity; F:hydroxypyruvate reductase activity; F:glyoxylate reductase (NADP) activity; F:NAD binding; P:oxidation-reduction process
E9QCY4	Nuclear protein 1b OS=Danio rerio OX=7955 GN=nupr1b PE=1 SV=1	C:nucleus; P:regulation of transcription by RNA polymerase II; P:negative regulation of cell population proliferation; P:cellular response to starvation; P:negative regulation of cell cycle; P:cellular response to estrogen stimulus; P:cellular response to pH; P:cellular response to osmotic stress; P:cellular response to temperature stimulus
E9QED5	Si:dkey-30j10.5 OS=Danio rerio OX=7955 GN=si:dkey-30j10.5 PE=4 SV=1
E9QEQ1	Apolipoprotein C-II OS=Danio rerio OX=7955 GN=apoc2 PE=1 SV=1
E9QFE7	Si:rp71-17i16.4 OS=Danio rerio OX=7955 GN=si:rp71-17i16.4 PE=4 SV=1	P:skeletal muscle contraction; F:calcium ion binding; C:troponin complex; P:regulation of muscle contraction; F:calcium-dependent protein binding; F:actin filament binding
E9QFX0	Apolipoprotein C-I OS=Danio rerio OX=7955 GN=apoc1 PE=1 SV=1	C:extracellular region; P:cell migration involved in gastrulation; P:lipoprotein metabolic process
E9QGY6	PABPN1-like, cytoplasmic OS=Danio rerio OX=7955 GN=pabpn1l PE=1 SV=1	F:RNA binding
E9QH31	Aldehyde dehydrogenase OS=Danio rerio OX=7955 GN=aldh3a2b PE=1 SV=2	F:3-chloroallyl aldehyde dehydrogenase activity; P:cellular aldehyde metabolic process; C:integral component of membrane; P:oxidation-reduction process
E9QHQ1	Si:ch211-146l10.7 OS=Danio rerio OX=7955 GN=si:ch211-146l10.7 PE=1 SV=1
E9QHT6	Si:ch1073-75o15.4 OS=Danio rerio OX=7955 GN=si:ch1073-75o15.4 PE=4 SV=1	F:carbohydrate binding
E9QHY5	Si:dkey-229d11.5 OS=Danio rerio OX=7955 GN=si:dkey-229d11.5 PE=1 SV=2
E9QI36	Histidyl-tRNA synthetase OS=Danio rerio OX=7955 GN=hars PE=1 SV=2	P:sprouting angiogenesis; F:histidine-tRNA ligase activity; F:ATP binding; C:mitochondrion; C:cytosol; P:histidyl-tRNA aminoacylation; P:mitochondrial translation; F:identical protein binding; P:regulation of vasculature development
E9QJ40	Family with sequence similarity 120C OS=Danio rerio OX=7955 GN=fam120c PE=1 SV=1	C:nucleus
E9QJ96	14-3-3 protein beta/alpha-A (Fragment) OS=Danio rerio OX=7955 GN=ywhaba PE=1 SV=1	F:protein domain specific binding
E9QJP3	Si:dkey-90l23.1 OS=Danio rerio OX=7955 GN=si:dkey-90l23.1 PE=1 SV=1	F:carbohydrate binding
F1Q4N4	NADH:ubiquinone oxidoreductase core subunit S2 OS=Danio rerio OX=7955 GN=ndufs2 PE=1 SV=1	F:oxidoreductase activity, acting on NAD(P)H; F:quinone binding; F:NAD binding; P:oxidation-reduction process
F1Q4X1	Collagen, type VI, alpha 3 OS=Danio rerio OX=7955 GN=col6a3 PE=1 SV=2	P:growth plate cartilage chondrocyte morphogenesis; F:serine-type endopeptidase inhibitor activity; C:extracellular space; P:motor neuron axon guidance; P:negative regulation of endopeptidase activity; P:axon extension; C:collagen-containing extracellular matrix
F1Q510	Enolase superfamily member 1 OS=Danio rerio OX=7955 GN=enosf1 PE=1 SV=1	C:cellular_component; P:cellular amino acid catabolic process; P:carbohydrate catabolic process; F:L-fuconate dehydratase activity
F1Q555	Glycerol-3-phosphate dehydrogenase 2 (mitochondrial) OS=Danio rerio OX=7955 GN=gpd2 PE=1 SV=1	F:glycerol-3-phosphate dehydrogenase (quinone) activity; F:calcium ion binding; C:mitochondrion; P:glycerol-3-phosphate metabolic process; C:glycerol-3-phosphate dehydrogenase complex; P:oxidation-reduction process
F1Q5K3	Sarcosine dehydrogenase OS=Danio rerio OX=7955 GN=sardh PE=1 SV=1	C:mitochondrial matrix; F:sarcosine dehydrogenase activity; P:oxidation-reduction process; P:sarcosine catabolic process
F1Q5Q3	SERPINE1 mRNA-binding protein 1a OS=Danio rerio OX=7955 GN=serbp1a PE=1 SV=1	F:mRNA 3'-UTR binding; C:cellular_component; P:biological_process
F1Q6E1	4-hydroxyphenylpyruvate dioxygenase OS=Danio rerio OX=7955 GN=hpda PE=1 SV=2	F:4-hydroxyphenylpyruvate dioxygenase activity; F:lactoylglutathione lyase activity; P:aromatic amino acid family metabolic process; F:metal ion binding; P:oxidation-reduction process
F1Q6N0	Elongation factor Tu GTP-binding domain-containing 2 OS=Danio rerio OX=7955 GN=eftud2 PE=1 SV=1	P:mRNA splicing, via spliceosome; F:GTPase activity; F:GTP binding; C:cytosol; F:U5 snRNA binding; P:camera-type eye development; P:regulation of neuron differentiation; C:U4/U6 x U5 tri-snRNP complex; P:neuron development; P:head development; C:U2-type catalytic step 2 spliceosome
F1Q6P3	Collagen, type VI, alpha 1 OS=Danio rerio OX=7955 GN=col6a1 PE=1 SV=2	P:growth plate cartilage chondrocyte morphogenesis; C:extracellular space; P:skeletal muscle tissue development; P:locomotory behavior; C:collagen-containing extracellular matrix
F1Q6Z9	Glucosidase, alpha; neutral AB OS=Danio rerio OX=7955 GN=ganab PE=1 SV=3	F:hydrolase activity, hydrolyzing O-glycosyl compounds; P:carbohydrate metabolic process; F:carbohydrate binding
F1Q713	Sorbitol dehydrogenase OS=Danio rerio OX=7955 GN=sord PE=1 SV=1	F:zinc ion binding; F:oxidoreductase activity; P:oxidation-reduction process
F1Q740	Valyl-tRNA synthetase OS=Danio rerio OX=7955 GN=vars1 PE=1 SV=2	F:aminoacyl-tRNA editing activity; F:valine-tRNA ligase activity; F:ATP binding; C:cytosol; P:valyl-tRNA aminoacylation; P:aminoacyl-tRNA metabolism involved in translational fidelity
F1Q7C3	Zgc:66484 OS=Danio rerio OX=7955 GN=zgc:66484 PE=1 SV=1	C:cellular_component; F:polyamine oxidase activity; P:oxidation-reduction process
F1Q7G3	Keratin 92 OS=Danio rerio OX=7955 GN=krt92 PE=1 SV=1	F:structural molecule activity; C:intermediate filament; P:biological_process
F1Q7L0	Vitellogenin 4 (Fragment) OS=Danio rerio OX=7955 GN=vtg4 PE=1 SV=1	F:lipid transporter activity; F:protein binding; P:lipid transport; P:response to estradiol; C:protein-containing complex; P:cellular response to estrogen stimulus
F1Q884	Glycine N-methyltransferase OS=Danio rerio OX=7955 GN=gnmt PE=1 SV=1	C:cytosol; P:regulation of gluconeogenesis; P:one-carbon metabolic process; F:glycine binding; F:glycine N-methyltransferase activity; P:methylation; F:identical protein binding; P:S-adenosylhomocysteine metabolic process; P:S-adenosylmethionine metabolic process; P:protein homotetramerization; P:sarcosine metabolic process; F:S-adenosyl-L-methionine binding
F1Q898	LSM family member 14B OS=Danio rerio OX=7955 GN=lsm14b PE=1 SV=1	F:molecular_function; C:cytoplasm; P:biological_process
F1Q8A5	Heterogeneous nuclear ribonucleoprotein D OS=Danio rerio OX=7955 GN=hnrnpd PE=1 SV=1	F:RNA binding; C:nucleoplasm; P:regulation of RNA metabolic process; F:sequence-specific double-stranded DNA binding; C:ribonucleoprotein complex
F1Q8D2	NSFL1 (p97) cofactor (p47) OS=Danio rerio OX=7955 GN=nsfl1c PE=1 SV=1	P:autophagosome assembly; C:nucleus; C:cytosol; P:Golgi organization; P:nuclear envelope reassembly; F:ubiquitin binding; P:proteasome-mediated ubiquitin-dependent protein catabolic process; P:membrane fusion
F1Q8Q6	Triokinase/FMN cyclase OS=Danio rerio OX=7955 GN=tkfc PE=1 SV=1	F:glycerone kinase activity; F:ATP binding; C:cytosol; P:phosphorylation; P:glycerol catabolic process
F1Q8T8	Reticulon OS=Danio rerio OX=7955 GN=rtn1a PE=1 SV=2	F:molecular_function; C:endoplasmic reticulum; C:endoplasmic reticulum membrane; P:biological_process; C:integral component of membrane
F1Q8W8	Calreticulin OS=Danio rerio OX=7955 GN=calr PE=1 SV=1	F:calcium ion binding; C:endoplasmic reticulum lumen; C:endoplasmic reticulum membrane; P:protein folding; P:endoplasmic reticulum unfolded protein response; F:unfolded protein binding
F1Q9D8	Bridging integrator 2a OS=Danio rerio OX=7955 GN=bin2a PE=1 SV=1	C:phagocytic cup; C:podosome; F:phospholipid binding; C:cytoplasm; P:phagocytosis, engulfment; P:podosome assembly; P:plasma membrane tubulation
F1Q9I7	Sorting nexin 1a OS=Danio rerio OX=7955 GN=snx1a PE=1 SV=1	C:cytosol; P:intracellular protein transport; C:endosome membrane; C:retromer complex; P:early endosome to Golgi transport; F:phosphatidylinositol binding
F1QA36	Zgc:171717 (Fragment) OS=Danio rerio OX=7955 GN=zgc:171717 PE=4 SV=1	P:biological_process; C:integral component of membrane; F:carbohydrate binding
F1QAC1	IQ motif-containing GTPase-activating protein 2 OS=Danio rerio OX=7955 GN=iqgap2 PE=1 SV=2	P:glomerular filtration; P:signal transduction; P:regulation of GTPase activity; P:glomerular visceral epithelial cell development
F1QAI1	Carnitine O-octanoyltransferase OS=Danio rerio OX=7955 GN=crot PE=1 SV=1	C:peroxisome; F:carnitine O-octanoyltransferase activity
F1QAX1	Malic enzyme OS=Danio rerio OX=7955 GN=me1 PE=1 SV=2	F:malate dehydrogenase (decarboxylating) (NAD+) activity; F:malate dehydrogenase (decarboxylating) (NADP+) activity; C:mitochondrion; P:pyruvate metabolic process; P:malate metabolic process; F:metal ion binding; F:NAD binding; P:oxidation-reduction process
F1QB54	Polyadenylate-binding protein 1A OS=Danio rerio OX=7955 GN=pabpc1a PE=1 SV=1	F:mRNA 3'-UTR binding; F:protein binding; C:nucleus; C:cytosol; P:mRNA processing; P:regulation of translation; P:heart development; F:poly(A) binding; F:poly(U) RNA binding; C:cytoplasmic stress granule; C:ribonucleoprotein complex
F1QBE4	SAMM50 sorting and assembly machinery component OS=Danio rerio OX=7955 GN=samm50 PE=1 SV=1	C:outer membrane
F1QBM2	Programmed cell death 4a OS=Danio rerio OX=7955 GN=pdcd4a PE=1 SV=1	C:nucleus; C:cytosol; P:negative regulation of transcription, DNA-templated
F1QBP2	RAB14, member RAS oncogene family,-like OS=Danio rerio OX=7955 GN=rab14l PE=1 SV=1	F:GTPase activity; F:GTP binding; C:early endosome; C:trans-Golgi network; C:cytosol; P:intracellular protein transport; P:Golgi to endosome transport; P:endocytic recycling; P:Rab protein signal transduction; P:defense response to bacterium; C:phagocytic vesicle; C:recycling endosome; P:phagolysosome assembly involved in apoptotic cell clearance
F1QBZ6	Glutathione S-transferase omega 2 OS=Danio rerio OX=7955 GN=gsto2 PE=1 SV=1	F:glutathione transferase activity; C:cytoplasm; F:glutathione dehydrogenase (ascorbate) activity; P:oxidation-reduction process; P:cellular oxidant detoxification
F1QC64	Myosin, heavy chain 9b, non-muscle OS=Danio rerio OX=7955 GN=myh9b PE=1 SV=4	F:motor activity; F:ATP binding; P:regulation of cell shape; C:myosin complex; P:midbrain-hindbrain boundary morphogenesis; F:actin filament binding; P:actin filament bundle distribution
F1QC84	Coagulation factor XIII, A1 polypeptide a, tandem duplicate 1 OS=Danio rerio OX=7955 GN=f13a1a.1 PE=1 SV=1	F:protein-glutamine gamma-glutamyltransferase activity; C:cellular_component; P:peptide cross-linking; P:blood coagulation, fibrin clot formation
F1QCE2	Plastin 1 (I isoform) OS=Danio rerio OX=7955 GN=pls1 PE=1 SV=3	F:calcium ion binding; C:cytoplasm; C:actin filament; C:actin filament bundle; F:actin filament binding; P:actin filament bundle assembly; P:actin filament network formation
F1QCE3	Peroxiredoxin OS=Danio rerio OX=7955 GN=prdx5 PE=1 SV=1	C:cell; C:mitochondrion; C:peroxisome; F:thioredoxin peroxidase activity; P:fin regeneration; P:cellular response to oxidative stress; P:hydrogen peroxide catabolic process; P:cell redox homeostasis; P:oxidation-reduction process; P:cellular oxidant detoxification
F1QCH1	Zgc:171474 OS=Danio rerio OX=7955 GN=zgc:171474 PE=1 SV=1	F:molecular_function; C:cellular_component; P:biological_process
F1QCH4	Proline dehydrogenase OS=Danio rerio OX=7955 GN=zgc:92040 PE=3 SV=1	F:proline dehydrogenase activity; C:mitochondrion; P:proline catabolic process to glutamate; P:oxidation-reduction process; F:FAD binding
F1QCH7	Zgc:162816 (Fragment) OS=Danio rerio OX=7955 GN=zgc:162816 PE=1 SV=2	C:cellular_component; F:D-serine ammonia-lyase activity; P:D-serine catabolic process
F1QCJ1	Pleckstrin homology domain-containing, family M (with RUN domain) member 2 OS=Danio rerio OX=7955 GN=plekhm2 PE=4 SV=1	P:Golgi organization; C:endosome membrane; F:kinesin binding; P:lysosome localization; P:regulation of protein localization; P:positive regulation of membrane tubulation
F1QCL6	NAD(P)(+)--arginine ADP-ribosyltransferase OS=Danio rerio OX=7955 PE=3 SV=3	F:NAD+ ADP-ribosyltransferase activity; F:NAD(P)+-protein-arginine ADP-ribosyltransferase activity; P:peptidyl-arginine ADP-ribosylation
F1QCW3	Si:ch211-107o10.3 OS=Danio rerio OX=7955 GN=si:ch211-107o10.3 PE=1 SV=2	C:integral component of membrane
F1QD26	Chemokine (C-C motif) ligand 34b, duplicate 9 OS=Danio rerio OX=7955 GN=ccl34b.9 PE=4 SV=1	P:monocyte chemotaxis; C:extracellular space; P:inflammatory response; P:G protein-coupled receptor signaling pathway; F:chemokine activity; P:response to virus; P:neutrophil chemotaxis; F:CCR1 chemokine receptor binding; F:CCR4 chemokine receptor binding; F:CCR5 chemokine receptor binding; P:positive regulation of GTPase activity; P:lymphocyte chemotaxis; P:chemokine-mediated signaling pathway; …
F1QDB3	Zgc:92630 OS=Danio rerio OX=7955 GN=zgc:92630 PE=1 SV=1	C:cellular_component
F1QE37	NAD-dependent protein deacetylase OS=Danio rerio OX=7955 GN=sirt2 PE=1 SV=1	F:zinc ion binding; P:histone deacetylation; F:transferase activity; F:NAD-dependent histone deacetylase activity; F:NAD+ binding
F1QE62	3-hydroxyisobutyrate dehydrogenase OS=Danio rerio OX=7955 GN=hibadhb PE=1 SV=1	P:valine catabolic process; F:3-hydroxyisobutyrate dehydrogenase activity; F:NADP binding; F:NAD binding; P:oxidation-reduction process
F1QEL0	Transmembrane protein 214 OS=Danio rerio OX=7955 GN=tmem214 PE=1 SV=2	C:endoplasmic reticulum; C:Golgi apparatus
F1QF00	Phosphoglucomutase 1 OS=Danio rerio OX=7955 GN=pgm1 PE=1 SV=1	F:magnesium ion binding; F:phosphoglucomutase activity; C:cytosol; P:glycogen biosynthetic process; P:glucose metabolic process; P:galactose catabolic process
F1QF15	Actin-related protein 2 OS=Danio rerio OX=7955 GN=actr2a PE=1 SV=1	F:actin binding; F:ATP binding; C:cytoplasm; C:Arp2/3 protein complex; P:Arp2/3 complex-mediated actin nucleation
F1QF26	Transmembrane protein 256 OS=Danio rerio OX=7955 GN=tmem256 PE=1 SV=2	C:integral component of membrane
F1QFA0	Si:ch1073-376c22.1 OS=Danio rerio OX=7955 GN=si:ch1073-376c22.1 PE=1 SV=1
F1QFC0	Heat shock protein 9 OS=Danio rerio OX=7955 GN=hspa9 PE=1 SV=1	F:ATP binding; C:mitochondrial matrix; P:hemopoiesis; F:heat shock protein binding; P:fin regeneration; P:cellular response to unfolded protein; P:protein refolding; F:ATPase activity, coupled; F:protein folding chaperone; F:unfolded protein binding; P:chaperone cofactor-dependent protein refolding; F:misfolded protein binding
F1QFG2	3'-phosphoadenosine 5'-phosphosulfate synthase 2a OS=Danio rerio OX=7955 GN=papss2a PE=1 SV=1	P:sulfate assimilation; F:adenylylsulfate kinase activity; F:sulfate adenylyltransferase (ATP) activity; F:ATP binding; C:cellular_component; P:phosphorylation; P:3'-phosphoadenosine 5'-phosphosulfate biosynthetic process
F1QFN3	Leucyl-tRNA synthetase b OS=Danio rerio OX=7955 GN=lars1b PE=1 SV=2	F:aminoacyl-tRNA editing activity; F:leucine-tRNA ligase activity; F:ATP binding; P:leucyl-tRNA aminoacylation; P:aminoacyl-tRNA metabolism involved in translational fidelity
F1QFR6	Aminopeptidase OS=Danio rerio OX=7955 GN=erap1b PE=1 SV=2	C:cytoplasm; C:endoplasmic reticulum membrane; P:proteolysis; P:regulation of blood pressure; F:zinc ion binding; P:antigen processing and presentation of endogenous peptide antigen via MHC class I; F:peptide binding; P:peptide catabolic process; F:metalloaminopeptidase activity
F1QFU9	Dipeptidase OS=Danio rerio OX=7955 GN=dpep1 PE=1 SV=2	P:proteolysis; F:metalloexopeptidase activity; F:dipeptidyl-peptidase activity; F:dipeptidase activity; C:anchored component of membrane; F:metal ion binding
F1QFX9	Chymotrypsinogen B1 OS=Danio rerio OX=7955 GN=ctrb1 PE=1 SV=1	F:serine-type endopeptidase activity; P:proteolysis
F1QG80	Ribosomal protein L22 OS=Danio rerio OX=7955 GN=rpl22 PE=1 SV=1	P:cytoplasmic translation; F:RNA binding; F:structural constituent of ribosome; C:ribosome; P:T cell differentiation in thymus
F1QGI3	Ribosomal protein L23a OS=Danio rerio OX=7955 GN=rpl23a PE=1 SV=1	P:ribosomal large subunit assembly; F:structural constituent of ribosome; P:translation; C:cytosolic large ribosomal subunit; P:pancreas development; P:regulation of cell cycle
F1QGP1	Aldehyde dehydrogenase 16 family, member A1 OS=Danio rerio OX=7955 GN=aldh16a1 PE=1 SV=1	C:cellular_component; F:oxidoreductase activity, acting on the aldehyde or oxo group of donors, NAD or NADP as acceptor; P:oxidation-reduction process
F1QGS9	Beta-glucuronidase OS=Danio rerio OX=7955 GN=gusb PE=1 SV=2	F:beta-glucuronidase activity; C:extracellular space; C:lysosome; P:glucuronoside catabolic process; F:carbohydrate binding
F1QGW6	Eukaryotic translation initiation factor 2 subunit 3 OS=Danio rerio OX=7955 GN=eif2s3 PE=3 SV=1	F:tRNA binding; P:formation of translation preinitiation complex; F:translation initiation factor activity; F:GTPase activity; F:GTP binding; C:cytosol; C:eukaryotic translation initiation factor 2 complex; P:positive regulation of translational fidelity
F1QH12	Acetyl-CoA carboxylase alpha OS=Danio rerio OX=7955 GN=acaca PE=1 SV=2	F:acetyl-CoA carboxylase activity; F:ATP binding; P:fatty acid biosynthetic process; F:metal ion binding; P:response to (R)-carnitine
F1QHE5	Proteasome 26S subunit, non-ATPase 14 OS=Danio rerio OX=7955 GN=psmd14 PE=1 SV=1	P:response to yeast; F:thiol-dependent ubiquitin-specific protease activity; F:metallopeptidase activity; C:proteasome regulatory particle, lid subcomplex; P:proteasome-mediated ubiquitin-dependent protein catabolic process; F:Lys63-specific deubiquitinase activity; P:protein K63-linked deubiquitination; F:proteasome binding
F1QHJ4	Death-associated protein OS=Danio rerio OX=7955 GN=dap PE=1 SV=1	P:negative regulation of autophagy; P:cellular response to amino acid starvation; F:death domain binding; P:apoptotic signaling pathway
F1QI24	Zgc:55262 OS=Danio rerio OX=7955 GN=zgc:55262 PE=1 SV=1	F:calcium-dependent cysteine-type endopeptidase activity; F:calcium ion binding; C:cytoplasm; P:proteolysis
F1QI59	Serine/threonine-protein phosphatase OS=Danio rerio OX=7955 GN=ppp1cb PE=1 SV=2	P:liver development; F:protein serine/threonine phosphatase activity; C:nucleus; C:cytoplasm; P:protein dephosphorylation; P:circadian regulation of gene expression; P:regulation of circadian rhythm; F:metal ion binding; F:protein heterodimerization activity; P:convergent extension involved in axis elongation
F1QIB3	Drebrin-like b OS=Danio rerio OX=7955 GN=dbnlb PE=1 SV=2	C:actin filament; P:receptor-mediated endocytosis; P:synapse assembly; C:postsynaptic density; C:lamellipodium; C:dendrite; C:site of polarized growth; P:regulation of actin filament polymerization; C:cortical actin cytoskeleton; C:postsynaptic membrane; P:positive regulation of axon extension; F:actin filament binding; P:positive regulation of dendritic spine morphogenesis; P:ruffle assembly; P:…
F1QII8	Eukaryotic translation initiation factor 3 subunit K OS=Danio rerio OX=7955 GN=eif3k PE=1 SV=1	P:formation of cytoplasmic translation initiation complex; F:translation initiation factor activity; C:nucleus; C:eukaryotic translation initiation factor 3 complex; P:regulation of translational initiation; C:eukaryotic 43S preinitiation complex; C:eukaryotic 48S preinitiation complex; F:ribosome binding
F1QIL6	Acyl-CoA dehydrogenase family, member 9 OS=Danio rerio OX=7955 GN=acad9 PE=1 SV=1	F:fatty-acyl-CoA binding; C:mitochondrion; F:very-long-chain-acyl-CoA dehydrogenase activity; F:flavin adenine dinucleotide binding; P:oxidation-reduction process
F1QIP9	Zgc:165518 OS=Danio rerio OX=7955 GN=zgc:165518 PE=1 SV=1	F:endopeptidase inhibitor activity; C:extracellular space; P:negative regulation of endopeptidase activity
F1QJC1	Dehydrogenase/reductase (SDR family) member 9 OS=Danio rerio OX=7955 GN=dhrs9 PE=1 SV=1	P:heart looping; F:retinol dehydrogenase activity; P:neural crest cell development; P:exocrine pancreas development; P:pectoral fin morphogenesis; P:retinol metabolic process; P:retinal metabolic process; P:digestive tract morphogenesis; P:embryonic viscerocranium morphogenesis; P:oxidation-reduction process; P:heart contraction
F1QJD1	Apolipoprotein A-IV b, tandem duplicate 2 OS=Danio rerio OX=7955 GN=apoa4b.2 PE=1 SV=2	C:extracellular region; P:lipid transport; F:lipid binding; P:lipoprotein metabolic process
F1QJD7	Si:ch211-226h8.14 (Fragment) OS=Danio rerio OX=7955 GN=si:ch211-226h8.14 PE=1 SV=1	P:biological_process; C:integral component of membrane; F:carbohydrate binding
F1QK59	Desmin b OS=Danio rerio OX=7955 GN=desmb PE=3 SV=1	C:intermediate filament; P:muscle contraction; P:locomotory behavior; P:skeletal muscle organ development
F1QKE8	Collagen, type VI, alpha 3 (Fragment) OS=Danio rerio OX=7955 GN=col6a3 PE=1 SV=2	P:growth plate cartilage chondrocyte morphogenesis; F:serine-type endopeptidase inhibitor activity; C:extracellular space; P:motor neuron axon guidance; P:negative regulation of endopeptidase activity; P:axon extension; C:collagen-containing extracellular matrix
F1QLN6	Complement component c3a, duplicate 5 (Fragment) OS=Danio rerio OX=7955 GN=c3a.5 PE=1 SV=2	F:endopeptidase inhibitor activity; C:extracellular region; P:inflammatory response; P:complement activation; P:negative regulation of endopeptidase activity
F1QMC3	Septin 7b OS=Danio rerio OX=7955 GN=sept7b PE=1 SV=3	F:GTPase activity; F:GTP binding; C:septin ring; C:microtubule cytoskeleton; C:septin complex; C:cell division site; P:cellular protein localization; P:defense response to bacterium; F:molecular adaptor activity; P:cilium assembly; P:cytoskeleton-dependent cytokinesis
F1QMP6	NAD(P)(+)--arginine ADP-ribosyltransferase OS=Danio rerio OX=7955 PE=3 SV=2	F:NAD+ ADP-ribosyltransferase activity; F:NAD(P)+-protein-arginine ADP-ribosyltransferase activity; P:peptidyl-arginine ADP-ribosylation
F1QN63	Glutathione S-transferase, alpha tandem duplicate 2 OS=Danio rerio OX=7955 GN=gsta.2 PE=3 SV=1	F:glutathione transferase activity; C:cellular_component; P:glutathione metabolic process
F1QNB1	Ankyrin 3a OS=Danio rerio OX=7955 GN=ank3a PE=4 SV=2	P:signal transduction
F1QNY5	Copine I OS=Danio rerio OX=7955 GN=cpne1 PE=1 SV=1	F:calcium-dependent phospholipid binding; C:plasma membrane; P:regulation of I-kappaB kinase/NF-kappaB signaling; P:cellular response to calcium ion; P:positive regulation of tumor necrosis factor-mediated signaling pathway
F1QP18	Zgc:175135 OS=Danio rerio OX=7955 GN=zgc:175135 PE=1 SV=2	F:molecular_function; C:cellular_component; P:response to steroid hormone
F1QP23	Glutamyl-prolyl-tRNA synthetase OS=Danio rerio OX=7955 GN=eprs1 PE=1 SV=1	F:glutamate-tRNA ligase activity; F:proline-tRNA ligase activity; F:ATP binding; C:cytoplasm; P:glutamyl-tRNA aminoacylation; P:prolyl-tRNA aminoacylation; C:aminoacyl-tRNA synthetase multienzyme complex
F1QPA8	Sulfotransferase OS=Danio rerio OX=7955 GN=sult3st1 PE=1 SV=1	F:sulfotransferase activity
F1QPC7	Wu:fi42e03 OS=Danio rerio OX=7955 GN=wu:fi42e03 PE=1 SV=2
F1QPT1	Urocanate hydratase 1 OS=Danio rerio OX=7955 GN=uroc1 PE=1 SV=1	C:cellular_component; P:histidine catabolic process; F:urocanate hydratase activity
F1QQH3	Acetyl-coenzyme A synthetase OS=Danio rerio OX=7955 GN=acss2l PE=3 SV=3	F:acetate-CoA ligase activity; F:ATP binding; F:AMP binding; P:acetyl-CoA biosynthetic process from acetate
F1QQK6	Zgc:152652 OS=Danio rerio OX=7955 GN=zgc:152652 PE=1 SV=1	F:molecular_function; C:cellular_component; P:biological_process
F1QQQ3	Vitellogenin 3, phosvitinless OS=Danio rerio OX=7955 GN=vtg3 PE=1 SV=3	F:lipid transporter activity; P:lipid transport; P:response to estradiol; P:cellular response to estrogen stimulus
F1QQU8	Protein BCCIP homolog OS=Danio rerio OX=7955 GN=bccip PE=1 SV=1
F1QQW9	Elongation factor 1-alpha (Fragment) OS=Danio rerio OX=7955 GN=si:dkey-37o8.1 PE=1 SV=1	F:translation elongation factor activity; F:GTPase activity; F:GTP binding; P:translational elongation
F1QR17	Aldehyde dehydrogenase 7 family, member A1 OS=Danio rerio OX=7955 GN=aldh7a1 PE=1 SV=1	F:oxidoreductase activity, acting on the aldehyde or oxo group of donors, NAD or NADP as acceptor; P:pectoral fin development; P:camera-type eye development; F:alpha-aminoadipate acetyltransferase activity; P:cartilage development; P:oxidation-reduction process
F1QRB4	SEC24 homolog D, COPII coat complex component OS=Danio rerio OX=7955 GN=sec24d PE=1 SV=2	P:intracellular protein transport; P:endoplasmic reticulum to Golgi vesicle-mediated transport; F:zinc ion binding; C:COPII vesicle coat; P:embryonic viscerocranium morphogenesis; P:cartilage morphogenesis; P:extracellular matrix constituent secretion
F1QRM9	Aminopeptidase OS=Danio rerio OX=7955 GN=npepps PE=1 SV=1	C:cytoplasm; P:proteolysis; F:zinc ion binding; F:peptide binding; P:peptide catabolic process; F:metalloaminopeptidase activity
F1QRX2	Small ubiquitin-related modifier OS=Danio rerio OX=7955 GN=sumo3b PE=3 SV=1	C:nucleus
F1QRY2	Carboxypeptidase A4 OS=Danio rerio OX=7955 GN=cpa4 PE=1 SV=1	F:metallocarboxypeptidase activity; C:extracellular space; P:proteolysis; F:zinc ion binding
F1QS86	Si:dkey-46g23.5 OS=Danio rerio OX=7955 GN=si:dkey-46g23.5 PE=1 SV=3	F:endopeptidase inhibitor activity; C:extracellular space; P:negative regulation of endopeptidase activity
F1QSA0	Zgc:173443 (Fragment) OS=Danio rerio OX=7955 GN=zgc:173443 PE=4 SV=1	C:autophagosome membrane; C:lysosomal membrane; C:integral component of membrane; F:phosphatidylinositol-3-phosphate binding
F1QSI4	Endonuclease, polyU-specific OS=Danio rerio OX=7955 GN=endou PE=1 SV=1	F:endoribonuclease activity; P:RNA phosphodiester bond hydrolysis, endonucleolytic
F1QSL7	Si:dkey-250k15.10 (Fragment) OS=Danio rerio OX=7955 GN=si:dkey-250k15.10 PE=4 SV=1	C:integral component of membrane
F1QSW9	Prostamide/prostaglandin F synthase OS=Danio rerio OX=7955 GN=prxl2b PE=1 SV=1	P:oxidation-reduction process
F1QT75	Retinoblastoma-binding protein 4,-like OS=Danio rerio OX=7955 GN=rbb4l PE=1 SV=1	C:nucleus
F1QTB5	Dolichyl-diphosphooligosaccharide--protein glycosyltransferase subunit 1 OS=Danio rerio OX=7955 GN=rpn1 PE=1 SV=1	F:dolichyl-diphosphooligosaccharide-protein glycotransferase activity; C:oligosaccharyltransferase complex; C:integral component of membrane; P:protein N-linked glycosylation via asparagine
F1QTP9	Si:ch73-55i23.1 OS=Danio rerio OX=7955 GN=si:ch73-55i23.1 PE=4 SV=3	F:calcium ion binding; F:calcium-dependent phospholipid binding; C:nuclear envelope; C:nucleoplasm; C:cytoplasm; P:glycerophospholipid catabolic process; F:calcium-dependent phospholipase A2 activity
F1QU45	Beta-carotene oxygenase 2a OS=Danio rerio OX=7955 GN=bco2a PE=1 SV=2	F:beta-carotene 15,15'-monooxygenase activity; F:retinal isomerase activity; C:mitochondrion; F:carotenoid dioxygenase activity; P:carotene catabolic process; F:metal ion binding; P:oxidation-reduction process
F1QU55	Betaine--homocysteine S-methyltransferase 1 OS=Danio rerio OX=7955 GN=bhmt PE=1 SV=1	F:zinc ion binding; P:methionine biosynthetic process; P:methylation; F:betaine-homocysteine S-methyltransferase activity
F1QUG5	Eukaryotic translation initiation factor 3 subunit C OS=Danio rerio OX=7955 GN=eif3c PE=1 SV=1	P:formation of cytoplasmic translation initiation complex; F:translation initiation factor activity; C:eukaryotic translation initiation factor 3 complex; C:eukaryotic 43S preinitiation complex; F:translation initiation factor binding; C:eukaryotic 48S preinitiation complex
F1QUM3	Gelsolin a OS=Danio rerio OX=7955 GN=gsna PE=1 SV=1	F:calcium ion binding; P:actin nucleation; P:actin filament severing; F:actin filament binding; P:barbed-end actin filament capping
F1QUQ7	Proteasome 26S subunit, ATPase 3 OS=Danio rerio OX=7955 GN=psmc3 PE=1 SV=1	F:ATP binding; C:cytoplasm; C:proteasome regulatory particle, base subcomplex; F:hydrolase activity; P:protein catabolic process; P:positive regulation of RNA polymerase II transcriptional preinitiation complex assembly
F1QUW4	Hypoxia up-regulated protein 1 OS=Danio rerio OX=7955 GN=hyou1 PE=1 SV=1
F1QV15	Vitellogenin 6 (Fragment) OS=Danio rerio OX=7955 GN=vtg6 PE=1 SV=1	F:lipid transporter activity; P:lipid transport; P:response to estradiol; P:cellular response to estrogen stimulus
F1QV16	Si:ch211-251f6.7 OS=Danio rerio OX=7955 GN=si:ch211-251f6.7 PE=1 SV=1	C:autophagosome membrane; C:lysosomal membrane; P:biological_process; F:phosphatidylinositol-3-phosphate binding
F1QVB1	Prostaglandin reductase 1 OS=Danio rerio OX=7955 GN=ptgr1 PE=1 SV=1	C:cytoplasm; F:2-alkenal reductase [NAD(P)+] activity; F:15-oxoprostaglandin 13-oxidase activity; P:oxidation-reduction process
F1QVU3	Villin 1 OS=Danio rerio OX=7955 GN=vil1 PE=1 SV=1	F:calcium ion binding; F:phosphatidylinositol-4,5-bisphosphate binding; P:actin nucleation; P:actin filament severing; F:actin filament binding; P:actin filament capping
F1QW66	DEAD (Asp-Glu-Ala-Asp) box polypeptide 41 (Fragment) OS=Danio rerio OX=7955 GN=ddx41 PE=1 SV=1	C:nucleus; C:cytoplasm; P:response to virus; C:integral component of membrane; F:carbohydrate binding; P:NIK/NF-kappaB signaling; P:innate immune response
F1QX33	Apolipoprotein M (Fragment) OS=Danio rerio OX=7955 GN=apom PE=1 SV=1	C:integral component of membrane
F1QX52	Glycine amidinotransferase, mitochondrial OS=Danio rerio OX=7955 GN=gatm PE=1 SV=1	F:amidinotransferase activity
F1QXP8	KH-type-splicing regulatory protein OS=Danio rerio OX=7955 GN=khsrp PE=1 SV=1	F:RNA binding; P:regulation of transcription, DNA-templated
F1QY24	Serine--pyruvate aminotransferase OS=Danio rerio OX=7955 GN=agxta PE=1 SV=1	F:serine-pyruvate transaminase activity; C:peroxisome; F:alanine-glyoxylate transaminase activity; P:glycine biosynthetic process, by transamination of glyoxylate
F1QY29	Proline/arginine-rich end leucine-rich repeat protein OS=Danio rerio OX=7955 GN=prelp PE=1 SV=1	F:extracellular matrix structural constituent; C:collagen-containing extracellular matrix
F1QY35	Zona pellucida glycoprotein 3e OS=Danio rerio OX=7955 GN=zp3e PE=1 SV=1	P:binding of sperm to zona pellucida; C:extracellular matrix; F:acrosin binding; P:egg coat formation; F:structural constituent of egg coat; P:positive regulation of acrosome reaction
F1QY43	Proteasome 26S subunit, non-ATPase 1 (Fragment) OS=Danio rerio OX=7955 GN=psmd1 PE=1 SV=1	F:endopeptidase activity; C:nucleus; C:proteasome regulatory particle, base subcomplex; C:integral component of membrane; F:enzyme regulator activity; C:proteasome storage granule; P:regulation of protein catabolic process; P:proteasome-mediated ubiquitin-dependent protein catabolic process; P:regulation of catalytic activity
F1QY52	Si:dkey-79f11.10 (Fragment) OS=Danio rerio OX=7955 GN=si:dkey-79f11.10 PE=4 SV=1	F:GTP binding; P:immune response
F1QY96	Synaptotagmin-binding, cytoplasmic RNA-interacting protein OS=Danio rerio OX=7955 GN=syncrip PE=1 SV=2	C:nucleus; F:mRNA 5'-UTR binding; P:CRD-mediated mRNA stabilization; C:CRD-mediated mRNA stability complex; C:ribonucleoprotein complex
F1QYC7	3-hydroxyanthranilate 3,4-dioxygenase OS=Danio rerio OX=7955 GN=haao PE=1 SV=1	F:3-hydroxyanthranilate 3,4-dioxygenase activity; C:cytoplasm; P:tryptophan catabolic process; F:ferrous iron binding; P:quinolinate biosynthetic process; P:'de novo' NAD biosynthetic process from tryptophan; P:anthranilate metabolic process; P:oxidation-reduction process
F1QYE3	Zona pellucida glycoprotein 3, tandem duplicate 2 OS=Danio rerio OX=7955 GN=zp3.2 PE=1 SV=1	P:binding of sperm to zona pellucida; C:extracellular matrix; F:acrosin binding; P:egg coat formation; F:structural constituent of egg coat; P:positive regulation of acrosome reaction
F1QYJ6	Sulfotransferase 6B1 OS=Danio rerio OX=7955 GN=sult6b1 PE=1 SV=1	C:cellular_component; F:sulfotransferase activity; P:cellular response to xenobiotic stimulus
F1QYN0	Complement component c3a, duplicate 4 OS=Danio rerio OX=7955 GN=c3a.4 PE=1 SV=2	F:endopeptidase inhibitor activity; C:extracellular space; P:complement activation; P:negative regulation of endopeptidase activity
F1QYP6	Carboxypeptidase OS=Danio rerio OX=7955 GN=si:ch211-122f10.4 PE=1 SV=2	F:serine-type carboxypeptidase activity; P:proteolysis involved in cellular protein catabolic process
F1QYS7	Acetyl-coenzyme A synthetase OS=Danio rerio OX=7955 GN=acss1 PE=1 SV=1	F:acetate-CoA ligase activity; F:ATP binding; C:cellular_component; F:AMP binding; P:acetyl-CoA biosynthetic process from acetate
F1QYU7	S-adenosylmethionine synthase OS=Danio rerio OX=7955 GN=mat2aa PE=1 SV=1	F:methionine adenosyltransferase activity; F:ATP binding; C:cytosol; P:S-adenosylmethionine biosynthetic process; P:one-carbon metabolic process; F:metal ion binding; P:cardiac muscle cell development; P:cardiovascular system development
F1QYX8	Hydroxyacyl-CoA dehydrogenase trifunctional multienzyme complex subunit alpha b OS=Danio rerio OX=7955 GN=hadhab PE=1 SV=1	F:enoyl-CoA hydratase activity; P:fatty acid beta-oxidation; C:mitochondrial fatty acid beta-oxidation multienzyme complex; F:long-chain-3-hydroxyacyl-CoA dehydrogenase activity
F1QYZ6	Pyruvate carboxylase OS=Danio rerio OX=7955 GN=pcxb PE=1 SV=1	F:pyruvate carboxylase activity; F:ATP binding; C:cytoplasm; P:pyruvate metabolic process; P:gluconeogenesis; F:biotin binding; P:response to cadmium ion; F:metal ion binding
F1QZ40	Formimidoyltransferase cyclodeaminase (Fragment) OS=Danio rerio OX=7955 GN=ftcd PE=1 SV=1	F:folic acid binding; C:Golgi apparatus; F:transferase activity; P:cellular metabolic process
F1QZ50	AHNAK nucleoprotein OS=Danio rerio OX=7955 GN=ahnak PE=1 SV=2	C:cytoplasm; C:plasma membrane; F:oxidoreductase activity; P:regulation of RNA splicing; P:oxidation-reduction process
F1QZA4	Isocitrate dehydrogenase [NAD] subunit, mitochondrial OS=Danio rerio OX=7955 GN=idh3g PE=1 SV=1	F:magnesium ion binding; F:isocitrate dehydrogenase (NAD+) activity; C:mitochondrion; P:tricarboxylic acid cycle; P:isocitrate metabolic process; F:NAD binding
F1R0C0	6-phosphogluconolactonase OS=Danio rerio OX=7955 GN=pgls PE=1 SV=1	C:cytoplasm; P:carbohydrate metabolic process; P:pentose-phosphate shunt, oxidative branch; F:6-phosphogluconolactonase activity
F1R0E7	Monoacylglycerol O-acyltransferase 2 OS=Danio rerio OX=7955 GN=mogat2 PE=1 SV=1	P:response to yeast; C:integral component of membrane; F:transferase activity, transferring acyl groups other than amino-acyl groups
F1R0U5	La ribonucleoprotein 1, translational regulator OS=Danio rerio OX=7955 GN=larp1 PE=1 SV=2	F:RNA binding
F1R1C0	Medium-chain acyl-CoA ligase ACSF2, mitochondrial OS=Danio rerio OX=7955 GN=acsf2 PE=1 SV=1	F:catalytic activity
F1R1P2	UDP glucuronosyltransferase 1 family, polypeptide A1 OS=Danio rerio OX=7955 GN=ugt1a7 PE=1 SV=1	F:glucuronosyltransferase activity; C:integral component of membrane
F1R1X9	Zgc:92590 OS=Danio rerio OX=7955 GN=zgc:92590 PE=1 SV=1	F:serine-type endopeptidase activity; C:extracellular space; P:proteolysis
F1R246	Aspartyl-tRNA synthetase OS=Danio rerio OX=7955 GN=dars1 PE=1 SV=1	F:RNA binding; F:aspartate-tRNA ligase activity; F:ATP binding; C:cytosol; P:aspartyl-tRNA aminoacylation; C:aminoacyl-tRNA synthetase multienzyme complex
F1R264	Epoxide hydrolase 2, cytoplasmic OS=Danio rerio OX=7955 GN=ephx2 PE=1 SV=1	F:magnesium ion binding; P:hematopoietic progenitor cell differentiation; F:epoxide hydrolase activity; C:peroxisome; F:toxic substance binding; F:lipid phosphatase activity; P:cholesterol homeostasis; P:phospholipid dephosphorylation; P:venous blood vessel development
F1R2K9	Ribonucleoside-diphosphate reductase OS=Danio rerio OX=7955 GN=rrm1 PE=1 SV=1	F:ribonucleoside-diphosphate reductase activity, thioredoxin disulfide as acceptor; F:ATP binding; P:DNA replication; P:oxidation-reduction process
F1R2V0	Amine oxidase (Fragment) OS=Danio rerio OX=7955 GN=aoc2 PE=1 SV=1	F:copper ion binding; C:plasma membrane; P:visual perception; F:primary amine oxidase activity; P:amine metabolic process; F:quinone binding; P:oxidation-reduction process
F1R314	Zgc:110425 OS=Danio rerio OX=7955 GN=zgc:110425 PE=1 SV=1	C:nucleosome; F:double-stranded DNA binding; C:nucleus; P:nucleosome assembly; P:nucleosome positioning; P:chromosome condensation; F:nucleosomal DNA binding; P:negative regulation of chromatin silencing; P:negative regulation of DNA recombination
F1R319	Solute carrier family 25 member 11 OS=Danio rerio OX=7955 GN=slc25a11 PE=1 SV=1	F:oxoglutarate:malate antiporter activity; P:alpha-ketoglutarate transport; C:integral component of membrane; P:malate transmembrane transport
F1R3C9	Zgc:153499 OS=Danio rerio OX=7955 GN=zgc:153499 PE=1 SV=1	P:biological_process; F:carbohydrate binding
F1R3D3	Glyceraldehyde-3-phosphate dehydrogenase OS=Danio rerio OX=7955 GN=gapdhs PE=1 SV=1	F:glyceraldehyde-3-phosphate dehydrogenase (NAD+) (phosphorylating) activity; P:glucose metabolic process; P:glycolytic process; F:NADP binding; F:NAD binding; P:oxidation-reduction process
F1R3G8	Spermidine synthase OS=Danio rerio OX=7955 GN=srm PE=1 SV=1	F:spermidine synthase activity; C:cellular_component; P:spermidine biosynthetic process
F1R3G9	Fatty acid desaturase 2 OS=Danio rerio OX=7955 GN=fads2 PE=1 SV=1	P:lipid metabolic process; C:integral component of membrane; F:oxidoreductase activity; P:oxidation-reduction process
F1R3J0	Aldo-keto reductase family 1 member A1-B OS=Danio rerio OX=7955 GN=akr1a1b PE=1 SV=1	F:oxidoreductase activity; P:oxidation-reduction process
F1R3T3	DEAD (Asp-Glu-Ala-Asp) box helicase 1 OS=Danio rerio OX=7955 GN=ddx1 PE=1 SV=2	F:RNA binding; F:RNA helicase activity; F:ATP binding
F1R442	Arachidonate 5-lipoxygenase b, tandem duplicate 3 OS=Danio rerio OX=7955 GN=alox5b.3 PE=1 SV=1	F:iron ion binding; C:cellular_component; F:oxidoreductase activity, acting on single donors with incorporation of molecular oxygen, incorporation of two atoms of oxygen; P:oxidation-reduction process
F1R446	Spectrin alpha, non-erythrocytic 1 OS=Danio rerio OX=7955 GN=sptan1 PE=1 SV=1	F:calcium ion binding; C:node of Ranvier; C:paranode region of axon; P:clustering of voltage-gated sodium channels
F1R452	Acyl-CoA synthetase long chain family member 4a OS=Danio rerio OX=7955 GN=acsl4a PE=1 SV=1	F:catalytic activity; P:dorsal/ventral pattern formation; C:integral component of membrane; P:positive regulation of BMP signaling pathway; P:regulation of protein kinase B signaling; P:regulation of p38MAPK cascade
F1R454	Carbonic anhydrase II OS=Danio rerio OX=7955 GN=ca2 PE=1 SV=1	F:carbonate dehydratase activity; P:regulation of pH; F:zinc ion binding; P:carbon dioxide transport; P:hypotonic salinity response; P:cellular response to xenobiotic stimulus; P:sodium ion import across plasma membrane
F1R4B7	Ubiquitin carboxyl-terminal hydrolase OS=Danio rerio OX=7955 GN=usp14 PE=1 SV=1	C:nucleus; P:ubiquitin-dependent protein catabolic process; P:protein deubiquitination; F:thiol-dependent ubiquitinyl hydrolase activity
F1R4C8	NADH:ubiquinone oxidoreductase core subunit S3 OS=Danio rerio OX=7955 GN=ndufs3 PE=1 SV=1	C:mitochondrial respiratory chain complex I; F:NADH dehydrogenase (ubiquinone) activity; P:oxidation-reduction process
F1R4J4	Acyl-CoA oxidase-like (Fragment) OS=Danio rerio OX=7955 GN=acoxl PE=4 SV=1	F:acyl-CoA oxidase activity; F:fatty acid binding; C:peroxisome; P:fatty acid beta-oxidation using acyl-CoA oxidase; P:lipid homeostasis; F:FAD binding
F1R4U6	Si:ch211-14a17.10 OS=Danio rerio OX=7955 GN=si:ch211-14a17.10 PE=1 SV=2
F1R4W2	Lectin, galactoside-binding soluble 3a (Fragment) OS=Danio rerio OX=7955 GN=lgals3a PE=1 SV=1	C:immunological synapse; P:monocyte chemotaxis; C:extracellular space; C:nucleus; C:cytoplasm; F:IgE binding; F:carbohydrate binding; P:neutrophil chemotaxis; F:laminin binding; P:negative regulation of endocytosis; P:eosinophil chemotaxis; P:macrophage chemotaxis; P:positive chemotaxis; P:positive regulation of calcium ion import; P:negative regulation of extrinsic apoptotic signaling pathway
F1R4Z8	Glutathione S-transferase, alpha tandem duplicate 1 OS=Danio rerio OX=7955 GN=gsta.1 PE=1 SV=1	F:glutathione transferase activity; P:glutathione metabolic process
F1R5A5	Keratin 5 OS=Danio rerio OX=7955 GN=krt5 PE=1 SV=2	P:fin regeneration; C:keratin filament
F1R5D5	Keratin 18a, tandem duplicate 2 OS=Danio rerio OX=7955 GN=krt18a.2 PE=1 SV=2	F:structural molecule activity; C:intermediate filament
F1R5I1	Chymotrypsin-like elastase family member 1, tandem duplicate 5 (Fragment) OS=Danio rerio OX=7955 GN=cela1.5 PE=1 SV=1	F:serine-type endopeptidase activity; C:extracellular space; P:proteolysis
F1R5R0	Cystathionase (cystathionine gamma-lyase),-like OS=Danio rerio OX=7955 GN=cthl PE=1 SV=1	F:cystathionine gamma-lyase activity; C:cytoplasm; P:cysteine biosynthetic process via cystathionine; P:transsulfuration; F:pyridoxal phosphate binding
F1R5W5	Sidoreflexin OS=Danio rerio OX=7955 GN=sfxn1 PE=1 SV=2	F:ion transmembrane transporter activity; C:integral component of mitochondrial inner membrane; P:ion transmembrane transport; P:mitochondrial transmembrane transport
F1R5X7	Dehydrogenase/reductase (SDR family) member 11b OS=Danio rerio OX=7955 GN=dhrs11b PE=1 SV=2	C:cellular_component; F:oxidoreductase activity; P:oxidation-reduction process
F1R606	Importin subunit alpha OS=Danio rerio OX=7955 GN=kpna7 PE=1 SV=2	C:nuclear pore; C:nucleoplasm; C:cytosol; P:NLS-bearing protein import into nucleus; F:nuclear localization sequence binding; F:nuclear import signal receptor activity
F1R617	Myosin IB OS=Danio rerio OX=7955 GN=myo1b PE=1 SV=3	F:motor activity; F:actin binding; F:ATP binding; C:myosin complex
F1R6C8	Catenin (cadherin-associated protein), delta 1 OS=Danio rerio OX=7955 GN=ctnnd1 PE=1 SV=2	C:nucleus; C:cytoplasm; C:plasma membrane; C:adherens junction; P:cell-cell junction assembly; P:mesodermal cell migration; P:cell migration involved in gastrulation; F:cadherin binding; P:posterior lateral line neuromast primordium migration; P:cell-cell adhesion
F1R6K1	Phosphate-regulating endopeptidase homolog, X-linked OS=Danio rerio OX=7955 GN=phex PE=1 SV=1	F:metalloendopeptidase activity; P:proteolysis; C:integral component of membrane
F1R6R2	Si:ch211-270n8.1 (Fragment) OS=Danio rerio OX=7955 GN=si:ch211-270n8.1 PE=1 SV=1
F1R707	Zmp:0000001323 OS=Danio rerio OX=7955 GN=zmp:0000001323 PE=1 SV=3
F1R711	Zgc:173837 OS=Danio rerio OX=7955 GN=zgc:173837 PE=1 SV=2	F:molecular_function; C:cellular_component; P:biological_process
F1R818	Omega-amidase NIT2 OS=Danio rerio OX=7955 GN=nit2 PE=1 SV=1	P:nitrogen compound metabolic process
F1R826	Glutathione S-transferase theta 1b OS=Danio rerio OX=7955 GN=gstt1b PE=1 SV=1	F:glutathione transferase activity; C:cytoplasm; P:glutathione metabolic process
F1R862	Si:ch211-226h8.4 (Fragment) OS=Danio rerio OX=7955 GN=si:ch211-226h8.4 PE=1 SV=1	F:carbohydrate binding
F1R8N2	Sb:cb37 (Fragment) OS=Danio rerio OX=7955 GN=sb:cb37 PE=1 SV=2	F:endopeptidase inhibitor activity; C:extracellular space; P:negative regulation of endopeptidase activity
F1R8R9	Ependymin-like 2 OS=Danio rerio OX=7955 GN=epdl2 PE=1 SV=1	F:calcium ion binding; C:extracellular region; P:cell-matrix adhesion
F1R8Y3	Si:dkey-79f11.8 (Fragment) OS=Danio rerio OX=7955 GN=si:dkey-79f11.8 PE=4 SV=1	F:GTP binding; P:immune response
F1R966	Clathrin heavy chain OS=Danio rerio OX=7955 GN=cltca PE=1 SV=1	P:mitotic cell cycle; F:structural molecule activity; C:spindle; P:intracellular protein transport; P:receptor-mediated endocytosis; C:clathrin coat of trans-Golgi network vesicle; C:clathrin coat of coated pit; F:clathrin light chain binding; C:clathrin-coated endocytic vesicle; P:clathrin coat assembly; C:clathrin complex
F1R9P3	Tetratricopeptide repeat protein 38 (Fragment) OS=Danio rerio OX=7955 GN=ttc38 PE=1 SV=1
F1R9Q0	Probable signal peptidase complex subunit 2 OS=Danio rerio OX=7955 GN=spcs2 PE=1 SV=1	C:signal peptidase complex; P:signal peptide processing; F:peptidase activity; C:integral component of membrane
F1R9V3	Si:dkey-4p15.3 OS=Danio rerio OX=7955 GN=hspa8b PE=1 SV=1	F:ATP binding; C:nucleus; C:cytosol; C:plasma membrane; P:vesicle-mediated transport; F:heat shock protein binding; P:cellular response to unfolded protein; P:protein refolding; F:ATPase activity, coupled; F:protein folding chaperone; F:unfolded protein binding; P:chaperone cofactor-dependent protein refolding; F:misfolded protein binding
F1R9Y8	High density lipoprotein-binding protein a OS=Danio rerio OX=7955 GN=hdlbpa PE=1 SV=1	F:RNA binding; P:cellular response to estrogen stimulus
F1R9Y9	Electron transfer flavoprotein subunit beta OS=Danio rerio OX=7955 GN=etfb PE=1 SV=1	F:electron transfer activity; P:electron transport chain
F1RA32	Ependymin-like 1 OS=Danio rerio OX=7955 GN=epdl1 PE=1 SV=2	F:calcium ion binding; C:extracellular region; P:cell-matrix adhesion
F1RAG3	Nidogen 1a OS=Danio rerio OX=7955 GN=nid1a PE=1 SV=2	F:calcium ion binding; C:plasma membrane; P:cell-matrix adhesion; F:Wnt-protein binding; F:Wnt-activated receptor activity; C:receptor complex; P:canonical Wnt signaling pathway
F1RAK0	Acyl-CoA synthetase long chain family member 5 OS=Danio rerio OX=7955 GN=acsl5 PE=1 SV=1	F:catalytic activity; C:integral component of membrane
F1RAM4	Zgc:110339 OS=Danio rerio OX=7955 GN=zgc:110339 PE=1 SV=1	F:molecular_function; C:cellular_component; P:biological_process
F1RAU3	Zgc:173856 OS=Danio rerio OX=7955 GN=zgc:173856 PE=1 SV=1
F1RB68	Zgc:103559 OS=Danio rerio OX=7955 GN=zgc:103559 PE=1 SV=1	P:allantoin catabolic process; F:allantoinase activity; C:cytoplasm; P:purine nucleobase catabolic process; F:zinc ion binding; F:cobalt ion binding
F1RBF6	14-3-3 protein beta/alpha-B OS=Danio rerio OX=7955 GN=ywhabb PE=1 SV=1	F:protein domain specific binding
F1RBT4	Metalloendopeptidase OS=Danio rerio OX=7955 GN=c6ast3 PE=1 SV=1	F:metalloendopeptidase activity; P:proteolysis; F:zinc ion binding
F1RBU0	Apoptosis-inducing factor mitochondrion-associated 1 OS=Danio rerio OX=7955 GN=aifm1 PE=1 SV=3	F:oxidoreductase activity; F:protein dimerization activity; F:flavin adenine dinucleotide binding; P:oxidation-reduction process
F1RCK7	Ribokinase OS=Danio rerio OX=7955 GN=rbks PE=1 SV=1	F:ribokinase activity; F:ATP binding; C:nucleus; C:cytoplasm; P:D-ribose catabolic process; P:carbohydrate phosphorylation; F:metal ion binding
F1RCM3	Proteasome subunit beta OS=Danio rerio OX=7955 GN=psmb6 PE=1 SV=1	F:threonine-type endopeptidase activity; C:nucleus; C:cytoplasm; C:proteasome core complex; P:proteasomal ubiquitin-independent protein catabolic process; P:proteasome-mediated ubiquitin-dependent protein catabolic process
F1RD80	Cadherin 17, LI cadherin (liver-intestine) OS=Danio rerio OX=7955 GN=cdh17 PE=1 SV=1	P:cell morphogenesis; F:calcium ion binding; C:adherens junction; P:cell-cell junction assembly; P:homophilic cell adhesion via plasma membrane adhesion molecules; F:cytoskeletal protein binding; C:cell surface; C:integral component of membrane; P:calcium-dependent cell-cell adhesion via plasma membrane cell adhesion molecules; C:catenin complex; P:adherens junction organization; F:protein homodi…
F1RDD0	Pyrroline-5-carboxylate reductase OS=Danio rerio OX=7955 GN=pycr1b PE=1 SV=2	F:pyrroline-5-carboxylate reductase activity; C:cellular_component; P:brain development; P:oxidation-reduction process; P:L-proline biosynthetic process
F1RDD5	Methionine adenosyltransferase 2 subunit beta OS=Danio rerio OX=7955 GN=mat2b PE=1 SV=1	P:S-adenosylmethionine biosynthetic process; P:one-carbon metabolic process
F1RDP7	Latexin OS=Danio rerio OX=7955 GN=lxn PE=1 SV=2	C:extracellular space; F:metalloendopeptidase inhibitor activity; P:negative regulation of endopeptidase activity
F1RDU8	Si:dkey-65b12.6 OS=Danio rerio OX=7955 GN=si:dkey-65b12.6 PE=1 SV=2
F1RED5	Zgc:171446 OS=Danio rerio OX=7955 GN=zgc:171446 PE=1 SV=1	F:endopeptidase inhibitor activity; C:extracellular space; P:negative regulation of endopeptidase activity
F1REH8	Annexin OS=Danio rerio OX=7955 GN=anxa13 PE=1 SV=1	F:phosphatidylserine binding; F:calcium ion binding; F:calcium-dependent phospholipid binding; P:positive regulation of Golgi to plasma membrane protein transport; F:phosphatidylglycerol binding
F1REK5	Quinoid dihydropteridine reductase b2 OS=Danio rerio OX=7955 GN=qdprb2 PE=1 SV=1	F:6,7-dihydropteridine reductase activity; C:cytoplasm; P:L-phenylalanine catabolic process; P:tetrahydrobiopterin biosynthetic process; P:oxidation-reduction process; F:NADPH binding; F:NADH binding
F1REP2	Zgc:171426 OS=Danio rerio OX=7955 GN=zgc:171426 PE=1 SV=1	C:extracellular space; P:biological_process
F5H8N4	Leucine-rich pentatricopeptide repeat-containing OS=Danio rerio OX=7955 GN=lrpprc PE=1 SV=2
F5HN07	Protein S100 OS=Danio rerio OX=7955 GN=s100a1 PE=2 SV=1	F:calcium ion binding; P:regulation of heart contraction
F6NHA0	Vinculin a OS=Danio rerio OX=7955 GN=vcla PE=1 SV=1	F:structural molecule activity; C:adherens junction; C:focal adhesion; P:cell adhesion; C:actin cytoskeleton; P:sarcomere organization; F:actin filament binding; P:heart contraction; P:membrane repolarization during cardiac muscle cell action potential
F6NMZ5	Zgc:172218 OS=Danio rerio OX=7955 GN=si:ch211-226h8.8 PE=4 SV=1	F:carbohydrate binding
F6NTZ9	Alpha-2-macroglobulin-like (Fragment) OS=Danio rerio OX=7955 GN=a2ml PE=1 SV=1	P:liver development; F:endopeptidase inhibitor activity; C:extracellular space; P:negative regulation of endopeptidase activity
F6NYT7	Glutathione peroxidase OS=Danio rerio OX=7955 GN=gpx1a PE=1 SV=1	F:glutathione peroxidase activity; C:mitochondrion; C:cytosol; P:glutathione metabolic process; P:response to selenium ion; P:response to hydrogen peroxide; P:hydrogen peroxide catabolic process; P:oxidation-reduction process; P:cellular oxidant detoxification
F6P3G4	26S proteasome non-ATPase regulatory subunit 11A OS=Danio rerio OX=7955 GN=psmd11a PE=2 SV=1
F6P8R2	Oxysterol-binding protein OS=Danio rerio OX=7955 GN=osbp PE=1 SV=1	C:cytosol; F:sterol transporter activity; P:sterol transport; C:membrane; F:sterol binding; C:intracellular membrane-bounded organelle
F6P9F0	S100 calcium-binding protein U (Fragment) OS=Danio rerio OX=7955 GN=s100u PE=1 SV=1	F:calcium ion binding
F8W2A9	Fabp1b protein OS=Danio rerio OX=7955 GN=fabp1b.1 PE=2 SV=2	F:fatty acid binding
F8W2N0	Annexin OS=Danio rerio OX=7955 GN=anxa11b PE=1 SV=1	F:calcium ion binding; F:calcium-dependent phospholipid binding; C:cytoplasm; P:phagocytosis; F:phosphatidylethanolamine binding; P:cytokinetic process; F:S100 protein binding; F:calcium-dependent protein binding; P:response to calcium ion
F8W2P6	Glycerate kinase OS=Danio rerio OX=7955 GN=glyctk PE=1 SV=1	F:glycerate kinase activity; P:phosphorylation
F8W3C3	Serine protease 59, tandem duplicate 1 (Fragment) OS=Danio rerio OX=7955 GN=prss59.1 PE=1 SV=1	F:serine-type endopeptidase activity; C:extracellular space; P:proteolysis
F8W3L6	Myosin, heavy chain 9a, non-muscle (Fragment) OS=Danio rerio OX=7955 GN=myh9a PE=1 SV=1	P:glomerular filtration; F:motor activity; F:ATP binding; C:myosin complex; P:glomerular basement membrane development; F:actin filament binding; P:glomerular visceral epithelial cell development; P:glomerular capillary formation
F8W494	Solute carrier family 25 member 22a OS=Danio rerio OX=7955 GN=slc25a22a PE=1 SV=1	F:L-glutamate transmembrane transporter activity; F:L-aspartate transmembrane transporter activity; P:aspartate transmembrane transport; P:L-glutamate transmembrane transport; C:integral component of membrane; P:malate-aspartate shuttle; P:L-aspartate transmembrane transport
F8W4C0	Spectrin beta chain OS=Danio rerio OX=7955 GN=sptbn2 PE=1 SV=1	F:actin binding; F:structural constituent of cytoskeleton; F:phospholipid binding; C:spectrin; P:actin filament capping
F8W4J1	Serine protease 59, tandem duplicate 2 (Fragment) OS=Danio rerio OX=7955 GN=prss59.2 PE=1 SV=2	F:serine-type endopeptidase activity; C:extracellular space; P:proteolysis
F8W4Q1	Desmoplakin a OS=Danio rerio OX=7955 GN=dspa PE=1 SV=2	F:structural molecule activity; C:cytoplasm; C:intermediate filament; C:plasma membrane; C:intercalated disc; P:wound healing; P:skin development; P:intermediate filament cytoskeleton organization; F:cell adhesion molecule binding; P:cell-cell adhesion
F8W4Z6	NADPH--cytochrome P450 reductase OS=Danio rerio OX=7955 GN=porb PE=1 SV=1	F:NADPH-hemoprotein reductase activity; C:endoplasmic reticulum; C:endoplasmic reticulum membrane; C:cytosol; P:response to hormone; F:FMN binding; C:integral component of membrane; F:oxidoreductase activity, acting on paired donors, with incorporation or reduction of molecular oxygen, NAD(P)H as one donor, and incorporation of one atom of oxygen; F:flavin adenine dinucleotide binding; F:NADP bin…
F8W5B8	Alpha-1,4 glucan phosphorylase OS=Danio rerio OX=7955 GN=pygl PE=1 SV=1	C:cytoplasm; P:glycogen catabolic process; F:glycogen phosphorylase activity; F:pyridoxal phosphate binding; F:linear malto-oligosaccharide phosphorylase activity; F:SHG alpha-glucan phosphorylase activity
F8W5L3	Ornithine aminotransferase OS=Danio rerio OX=7955 GN=oat PE=1 SV=2	F:ornithine-oxo-acid transaminase activity; C:cytoplasm; P:arginine catabolic process to proline via ornithine; P:arginine catabolic process to glutamate; F:pyridoxal phosphate binding
F8W5X0	Zgc:172295 OS=Danio rerio OX=7955 GN=zgc:172295 PE=3 SV=1	F:glycerol kinase activity; C:mitochondrion; P:glycerol metabolic process; P:triglyceride metabolic process; P:phosphorylation; P:glycerol-3-phosphate biosynthetic process
G1K2G0	Peptide-methionine (R)-S-oxide reductase OS=Danio rerio OX=7955 GN=msrb2 PE=1 SV=1	P:response to oxidative stress; P:protein repair; F:peptide-methionine (R)-S-oxide reductase activity; F:metal ion binding; P:oxidation-reduction process
G1K2M3	Putative L-aspartate dehydrogenase OS=Danio rerio OX=7955 GN=aspdh PE=1 SV=1	P:NAD biosynthetic process; F:aspartate dehydrogenase activity; F:NADP binding; P:oxidation-reduction process
G1K2N0	40S ribosomal protein S25 OS=Danio rerio OX=7955 GN=rps25 PE=1 SV=1	C:ribosome
G1K2X0	Titin, tandem duplicate 1 OS=Danio rerio OX=7955 GN=ttn.1 PE=1 SV=2	F:protein kinase activity; F:ATP binding; C:striated muscle thin filament; P:protein phosphorylation; P:striated muscle contraction; P:skeletal muscle tissue development; F:structural constituent of muscle; C:Z disc; P:skeletal muscle thin filament assembly; P:skeletal muscle myosin thick filament assembly; C:M band; P:sarcomere organization; P:cardiac muscle fiber development; P:sarcomerogenesis…
H0WES8	ATP synthase membrane subunit DAPIT OS=Danio rerio OX=7955 GN=atp5md PE=1 SV=1	C:mitochondrial proton-transporting ATP synthase complex; C:integral component of membrane
H0WF44	Beta-2-microglobulin OS=Danio rerio OX=7955 GN=b2m PE=1 SV=1	P:antigen processing and presentation of peptide antigen via MHC class I; C:extracellular region; P:immune response; C:MHC class I protein complex
H9BFW7	N-acylneuraminate cytidylyltransferase B OS=Danio rerio OX=7955 GN=cmasb PE=1 SV=1
I3IRW7	4-aminobutyrate aminotransferase OS=Danio rerio OX=7955 GN=abat PE=1 SV=1	F:4-aminobutyrate transaminase activity; C:mitochondrion; P:gamma-aminobutyric acid catabolic process; F:pyridoxal phosphate binding
I3IRX8	Reticulocalbin 3, EF-hand calcium-binding domain OS=Danio rerio OX=7955 GN=rcn3 PE=1 SV=1	F:calcium ion binding; C:endoplasmic reticulum
I3ISA6	Epiplakin 1 OS=Danio rerio OX=7955 GN=eppk1 PE=1 SV=1	F:structural molecule activity; C:cytoplasm; C:membrane; C:cell junction; P:wound healing; C:keratin filament; P:intermediate filament bundle assembly; F:keratin filament binding
I3ISS5	Ubiquitin-specific peptidase 7 (herpes virus-associated) OS=Danio rerio OX=7955 GN=usp7 PE=1 SV=1	F:cysteine-type endopeptidase activity; F:thiol-dependent ubiquitin-specific protease activity; C:nucleus; C:cytosol; P:ubiquitin-dependent protein catabolic process; F:transcription factor binding; P:protein deubiquitination; P:regulation of protein stability; P:regulation of DNA-binding transcription factor activity; P:cranial skeletal system development
I3IT87	AP-2 complex subunit mu OS=Danio rerio OX=7955 GN=ap2m1b PE=3 SV=1	C:clathrin-coated pit; P:intracellular protein transport; P:endocytosis; F:lipid binding; C:clathrin adaptor complex
I3ITN9	10-formyltetrahydrofolate dehydrogenase OS=Danio rerio OX=7955 GN=aldh1l1 PE=1 SV=1	P:neural crest cell migration; F:aldehyde dehydrogenase (NAD+) activity; C:cytoplasm; P:one-carbon metabolic process; P:gastrulation; P:heart development; P:biosynthetic process; P:10-formyltetrahydrofolate catabolic process; F:formyltetrahydrofolate dehydrogenase activity; F:hydroxymethyl-, formyl- and related transferase activity; F:hydrolase activity; P:embryonic viscerocranium morphogenesis; …
K0A5D6	Mitochondrial calcium uniporter OS=Danio rerio OX=7955 GN=mcu PE=2 SV=1	C:mitochondrion; C:integral component of membrane; P:mitochondrial calcium ion homeostasis
K7DY73	Hydroxyacid oxidase (glycolate oxidase) 1 OS=Danio rerio OX=7955 GN=hao1 PE=1 SV=1	P:fatty acid alpha-oxidation; F:L-lactate dehydrogenase activity; C:peroxisome; F:glycolate oxidase activity; F:FMN binding; P:lactate oxidation
L7QIX7	Pentaxin OS=Danio rerio OX=7955 GN=CRP5.2 PE=2 SV=1	C:extracellular region; F:metal ion binding
O42107	Vas OS=Danio rerio OX=7955 GN=ddx4 PE=2 SV=1	F:RNA binding; F:RNA helicase activity; F:ATP binding; C:nucleus; P:germ cell development; P:gonad development; C:P granule; P:regulation of meiotic cell cycle
O42248	Guanine nucleotide-binding protein subunit beta-2-like 1 OS=Danio rerio OX=7955 GN=gnb2l1 PE=2 SV=1
O42363	Apolipoprotein A-I OS=Danio rerio OX=7955 GN=apoa1 PE=2 SV=1
O57521	Heat shock protein HSP 90-beta OS=Danio rerio OX=7955 GN=hsp90ab1 PE=1 SV=2
O93409	Mylz2 protein OS=Danio rerio OX=7955 GN=mylpfa PE=1 SV=1	F:calcium ion binding
P13104	Tropomyosin alpha-1 chain OS=Danio rerio OX=7955 GN=tpma PE=2 SV=1	C:cytoplasm; C:actin filament; P:muscle contraction; P:actin filament organization; F:protein homodimerization activity; F:protein heterodimerization activity; F:actin filament binding; P:myeloid cell development
P62084	40S ribosomal protein S7 OS=Danio rerio OX=7955 GN=rps7 PE=2 SV=1
P62247	40S ribosomal protein S8 OS=Danio rerio OX=7955 GN=rps8 PE=2 SV=2
Q05AJ2	Methyltransferase-like 7A OS=Danio rerio OX=7955 GN=mettl7a PE=2 SV=1	F:methyltransferase activity
Q05AL5	Zgc:153647 OS=Danio rerio OX=7955 GN=cyp2x9 PE=2 SV=1	F:iron ion binding; C:cytoplasm; P:organic acid metabolic process; P:xenobiotic metabolic process; F:steroid hydroxylase activity; F:oxidoreductase activity, acting on paired donors, with incorporation or reduction of molecular oxygen, reduced flavin or flavoprotein as one donor, and incorporation of one atom of oxygen; F:heme binding; P:exogenous drug catabolic process; C:intracellular membrane-…
Q05AL9	Zgc:153629 protein OS=Danio rerio OX=7955 GN=krt94 PE=2 SV=1	F:structural molecule activity; C:intermediate filament; P:biological_process
Q08BA0	Si:ch73-252g14.4 protein (Fragment) OS=Danio rerio OX=7955 GN=ahsg2 PE=2 SV=1	F:cysteine-type endopeptidase inhibitor activity; C:extracellular space; P:negative regulation of endopeptidase activity
Q08BA1	ATP synthase subunit alpha OS=Danio rerio OX=7955 GN=atp5fa1 PE=1 SV=1	F:ATP binding; C:plasma membrane; P:ATP synthesis coupled proton transport; F:ATPase activity; F:ADP binding; C:proton-transporting ATP synthase complex, catalytic core F(1); F:proton-transporting ATP synthase activity, rotational mechanism
Q08BH1	Prkar2aa protein OS=Danio rerio OX=7955 GN=prkar2aa PE=2 SV=1	F:protein binding; C:cytosol; C:cAMP-dependent protein kinase complex; F:cAMP-dependent protein kinase regulator activity; F:kinase activity; P:cGMP-mediated signaling; F:cAMP binding; F:3',5'-cyclic-GMP phosphodiesterase activity; P:regulation of cAMP-dependent protein kinase activity
Q08BV6	Creatine kinase, brain a OS=Danio rerio OX=7955 GN=ckba PE=1 SV=1	F:creatine kinase activity; F:ATP binding; C:extracellular space; P:phosphorylation; P:phosphocreatine biosynthetic process
Q08C45	UDP-glucuronosyltransferase OS=Danio rerio OX=7955 GN=ugt5a2 PE=2 SV=1	F:glucuronosyltransferase activity; C:integral component of membrane; C:intracellular membrane-bounded organelle
Q08C78	Transcription factor BTF3 OS=Danio rerio OX=7955 GN=btf3 PE=1 SV=1	C:cytosol; C:nascent polypeptide-associated complex; C:polysomal ribosome
Q08CA3	Coagulation factor XIII, A1 polypeptide OS=Danio rerio OX=7955 GN=f13a1b PE=2 SV=1	F:protein-glutamine gamma-glutamyltransferase activity; C:cellular_component; P:peptide cross-linking; F:metal ion binding; P:blood coagulation, fibrin clot formation
Q08CA7	Zgc:153327 protein OS=Danio rerio OX=7955 GN=manf PE=2 SV=1	F:molecular_function; C:extracellular space; C:endoplasmic reticulum; P:neuron projection development; P:dopaminergic neuron differentiation
Q08CC1	Si:dkey-252h13.6 OS=Danio rerio OX=7955 GN=ftr82 PE=2 SV=1	P:vasculature development; F:zinc ion binding
Q08CC2	Succinyl-CoA:3-ketoacid-coenzyme A transferase OS=Danio rerio OX=7955 GN=oxct1b PE=2 SV=1	C:mitochondrion; F:3-oxoacid CoA-transferase activity; P:ketone body catabolic process
Q08CC6	Zgc:153267 protein OS=Danio rerio OX=7955 GN=itln1 PE=2 SV=1	C:cellular_component; F:carbohydrate binding; F:peptidoglycan binding
Q08CF8	Zgc:153138 OS=Danio rerio OX=7955 GN=mhc1uha PE=2 SV=1	C:integral component of membrane
Q08CK4	Zgc:152982 OS=Danio rerio OX=7955 GN=f13a1a.1 PE=2 SV=1	F:protein-glutamine gamma-glutamyltransferase activity; C:cellular_component; P:peptide cross-linking; P:blood coagulation, fibrin clot formation
Q08CQ9	Zgc:152810 OS=Danio rerio OX=7955 GN=ncl PE=2 SV=1	P:heart looping; F:mRNA binding; C:nucleus; C:cytoplasm; P:rRNA processing; P:rRNA transcription; C:ribonucleoprotein complex
Q0IJ38	Myosin-binding protein Ca OS=Danio rerio OX=7955 GN=mybpc2a PE=1 SV=1
Q0P3U2	Zgc:154081 OS=Danio rerio OX=7955 GN=aimp1a PE=2 SV=1	F:tRNA binding
Q0P3U4	Cytochrome c oxidase subunit 5B2 OS=Danio rerio OX=7955 GN=cox5b2 PE=1 SV=1	F:cytochrome-c oxidase activity; C:mitochondrial envelope; P:mitochondrial electron transport, cytochrome c to oxygen; P:mitochondrial ATP synthesis coupled proton transport
Q0P421	Vtg3 protein (Fragment) OS=Danio rerio OX=7955 GN=vtg3 PE=2 SV=1	F:lipid transporter activity; P:lipid transport; P:response to estradiol; P:cellular response to estrogen stimulus
Q0P4A5	Npm2 protein (Fragment) OS=Danio rerio OX=7955 GN=npm2b PE=2 SV=1	F:chromatin binding; C:nucleoplasm; C:nucleolus; C:cytoplasm; P:chromatin remodeling; P:multicellular organism development; F:histone binding
Q0P4B4	Transgelin OS=Danio rerio OX=7955 GN=tagln PE=1 SV=1	C:cellular_component
Q0PKX0	Caspase Xa OS=Danio rerio OX=7955 GN=casp20 PE=2 SV=1	C:cytoplasm; P:activation of cysteine-type endopeptidase activity involved in apoptotic process; P:apoptotic signaling pathway; F:cysteine-type endopeptidase activity involved in apoptotic signaling pathway
Q0V973	Crystallin, lambda 1 OS=Danio rerio OX=7955 GN=cryl1 PE=2 SV=1	F:3-hydroxyacyl-CoA dehydrogenase activity; C:cellular_component; P:fatty acid metabolic process; P:oxidation-reduction process; F:NAD+ binding
Q0VFW0	Ribosomal protein L22-like 1 OS=Danio rerio OX=7955 GN=rpl22l1 PE=1 SV=1	P:cytoplasmic translation; F:RNA binding; F:structural constituent of ribosome; C:ribosome; P:definitive hemopoiesis
Q0ZBR7	Macrophage migration inhibitory factor OS=Danio rerio OX=7955 GN=mif PE=1 SV=1	P:cell population proliferation; P:negative regulation of apoptotic process; P:embryonic morphogenesis; P:auditory receptor cell development
Q102R8	Glucose transporter 2 OS=Danio rerio OX=7955 GN=slc2a2 PE=2 SV=1	P:liver development; P:brain development; C:integral component of membrane; P:glucose import; F:D-glucose transmembrane transporter activity
Q1ECW1	Wu:fb63a08 protein (Fragment) OS=Danio rerio OX=7955 GN=wu:fb63a08 PE=2 SV=1	C:membrane
Q1JPT2	Zgc:136656 OS=Danio rerio OX=7955 GN=pkp3a PE=2 SV=1	C:nucleus; C:cytoplasm; C:plasma membrane; C:adherens junction; P:cell-cell junction assembly; C:desmosome; F:cadherin binding; P:cell-cell adhesion
Q1JPX8	Aldh2b protein OS=Danio rerio OX=7955 GN=aldh2.2 PE=2 SV=1	F:aldehyde dehydrogenase (NAD+) activity; P:oxidation-reduction process; P:regulation of cellular response to drug
Q1JPY5	Lanosterol 14-alpha demethylase OS=Danio rerio OX=7955 GN=cyp51 PE=1 SV=1
Q1JPZ7	Pre-mRNA-processing factor 39 OS=Danio rerio OX=7955 GN=prpf39 PE=2 SV=2	C:commitment complex; P:mRNA 5'-splice site recognition; C:U1 snRNP; F:pre-mRNA 5'-splice site binding; C:U2-type prespliceosome
Q1JQ06	Zona pellucida glycoprotein 3a.1 OS=Danio rerio OX=7955 GN=zp3a.1 PE=2 SV=1	P:binding of sperm to zona pellucida; C:extracellular matrix; F:acrosin binding; P:egg coat formation; F:structural constituent of egg coat; P:positive regulation of acrosome reaction
Q1JQ69	Hbaa1 protein OS=Danio rerio OX=7955 GN=hbaa1 PE=2 SV=1	F:oxygen carrier activity; F:iron ion binding; C:hemoglobin complex; P:oxygen transport; F:oxygen binding; F:heme binding
Q1L872	Sulfotransferase OS=Danio rerio OX=7955 GN=sult3st3 PE=1 SV=1	F:sulfotransferase activity
Q1L907	Glutathione S-transferase rho OS=Danio rerio OX=7955 GN=gstr PE=1 SV=1	F:glutathione transferase activity; C:cytoplasm; P:glutathione metabolic process; F:glutathione binding
Q1LUK1	MICOS complex subunit MIC13 OS=Danio rerio OX=7955 GN=micos13 PE=3 SV=1
Q1LUV5	S100 calcium-binding protein V2 OS=Danio rerio OX=7955 GN=s100v2 PE=1 SV=1
Q1LVD7	EF-hand domain family, member D2 OS=Danio rerio OX=7955 GN=efhd2 PE=1 SV=1	F:calcium ion binding
Q1LVE8	Splicing factor 3B subunit 3 OS=Danio rerio OX=7955 GN=sf3b3 PE=2 SV=1
Q1LVF0	Laminin subunit gamma-1 OS=Danio rerio OX=7955 GN=lamc1 PE=2 SV=2
Q1LVF8	GDP-mannose 4,6 dehydratase OS=Danio rerio OX=7955 GN=gmds PE=1 SV=1	C:cytoplasm; P:Notch signaling pathway; F:fucosyltransferase activity; F:GDP-mannose 4,6-dehydratase activity; P:retina layer formation; P:GDP-mannose metabolic process; P:vagus nerve development; P:dorsal motor nucleus of vagus nerve development; P:fucosylation; P:'de novo' GDP-L-fucose biosynthetic process; F:NADP+ binding
Q1LVG7	ATP synthase F1 subunit delta OS=Danio rerio OX=7955 GN=atp5f1d PE=1 SV=1	C:mitochondrial proton-transporting ATP synthase complex, catalytic core F(1); P:ATP synthesis coupled proton transport; F:proton-transporting ATP synthase activity, rotational mechanism
Q1LVL3	Alanyl-tRNA synthetase OS=Danio rerio OX=7955 GN=aars1 PE=1 SV=1	F:tRNA binding; F:aminoacyl-tRNA editing activity; F:alanine-tRNA ligase activity; F:ATP binding; C:mitochondrion; P:tRNA modification; F:zinc ion binding; F:amino acid binding; P:mitochondrial alanyl-tRNA aminoacylation; P:aminoacyl-tRNA metabolism involved in translational fidelity
Q1LVX1	Si:dkeyp-98a7.5 protein OS=Danio rerio OX=7955 GN=si:dkeyp-98a7.5 PE=2 SV=1	F:carbohydrate binding
Q1LWD7	Parvalbumin OS=Danio rerio OX=7955 GN=pvalb7 PE=2 SV=1	F:calcium ion binding
Q1LWH1	Ribosomal protein S16 OS=Danio rerio OX=7955 GN=rps16 PE=1 SV=1	P:maturation of SSU-rRNA from tricistronic rRNA transcript (SSU-rRNA, 5.8S rRNA, LSU-rRNA); F:RNA binding; F:structural constituent of ribosome; P:translation; C:cytosolic small ribosomal subunit
Q1LWN2	Vitellogenin 1 OS=Danio rerio OX=7955 GN=vtg1 PE=1 SV=1	F:lipid transporter activity; P:lipid transport; P:response to xenobiotic stimulus; F:antioxidant activity; P:response to estradiol; P:cellular response to estrogen stimulus; P:cellular oxidant detoxification
Q1LWP9	Neuraminidase 1 OS=Danio rerio OX=7955 GN=neu1 PE=1 SV=1	F:exo-alpha-sialidase activity; C:lysosome; P:ganglioside catabolic process; P:oligosaccharide catabolic process; C:membrane
Q1LWX4	Proteasome subunit alpha type (Fragment) OS=Danio rerio OX=7955 GN=si:rp71-45k5.4 PE=3 SV=1	F:threonine-type endopeptidase activity; C:nucleus; C:cytoplasm; P:proteasomal ubiquitin-independent protein catabolic process; C:proteasome core complex, alpha-subunit complex; P:proteasome-mediated ubiquitin-dependent protein catabolic process
Q1LYP9	Novel protein OS=Danio rerio OX=7955 GN=CH211-31O18.3-001 PE=4 SV=1	F:methyltransferase activity
Q1LYQ0	Novel protein OS=Danio rerio OX=7955 GN=CH211-31O18.2-001 PE=1 SV=1	F:methyltransferase activity
Q1MSY0	Novel protein similar to vertebrate nebulin (NEB) (Fragment) OS=Danio rerio OX=7955 GN=neb PE=4 SV=1	C:Z disc; P:muscle fiber development; F:actin filament binding; P:cardiac muscle thin filament assembly
Q1MT19	ELAV-like protein OS=Danio rerio OX=7955 GN=elavl2 PE=1 SV=1	F:mRNA 3'-UTR binding; C:ribonucleoprotein complex
Q1MTC4	Vitellogenin 2 OS=Danio rerio OX=7955 GN=vtg2 PE=1 SV=1	F:lipopolysaccharide binding; F:lipid transporter activity; P:lipid transport; P:response to estradiol; P:positive regulation of phagocytosis, engulfment; F:lipoteichoic acid binding; P:cellular response to estrogen stimulus
Q1MTI4	Triosephosphate isomerase A OS=Danio rerio OX=7955 GN=tpi1a PE=2 SV=1
Q1RLQ1	Stathmin OS=Danio rerio OX=7955 GN=stmn1a PE=1 SV=1	C:cytoplasm; P:microtubule depolymerization; F:tubulin binding; P:regulation of microtubule polymerization or depolymerization; P:neuron projection development; C:neuron projection
Q1RLR0	Cryl1 protein (Fragment) OS=Danio rerio OX=7955 GN=cryl1 PE=2 SV=1	F:3-hydroxyacyl-CoA dehydrogenase activity; C:cellular_component; P:fatty acid metabolic process; P:oxidation-reduction process; F:NAD+ binding
Q1RLR9	Core histone macro-H2A OS=Danio rerio OX=7955 GN=macroh2a1 PE=1 SV=1	C:nucleosome; C:nuclear chromatin; P:nucleosome assembly; P:chromatin silencing; F:chromatin DNA binding; F:protein heterodimerization activity
Q1RLS9	Zgc:136872 OS=Danio rerio OX=7955 GN=zgc:136872 PE=2 SV=1	F:calcium-dependent cysteine-type endopeptidase activity; F:calcium ion binding; C:cytoplasm; P:proteolysis
Q1RLT0	S-adenosylmethionine synthase OS=Danio rerio OX=7955 GN=mat2al PE=1 SV=1	F:methionine adenosyltransferase activity; F:ATP binding; P:S-adenosylmethionine biosynthetic process; P:one-carbon metabolic process; F:metal ion binding
Q1RLT1	GMP reductase OS=Danio rerio OX=7955 GN=gmpr2 PE=1 SV=1	F:GMP reductase activity; C:cytosol; P:purine nucleobase metabolic process; P:purine ribonucleotide interconversion; F:metal ion binding; P:oxidation-reduction process; C:GMP reductase complex
Q1RLY6	Kynurenine 3-monooxygenase OS=Danio rerio OX=7955 GN=kmo PE=2 SV=1
Q1RM15	UDP-glucose 4-epimerase OS=Danio rerio OX=7955 GN=gale PE=2 SV=1	F:UDP-glucose 4-epimerase activity; C:cytosol; P:galactose catabolic process via UDP-galactose
Q1RM32	Ba1 globin OS=Danio rerio OX=7955 GN=hbba1 PE=2 SV=1	F:oxygen carrier activity; C:hemoglobin complex; P:oxygen transport; F:oxygen binding; F:heme binding; F:metal ion binding
Q1W1Y1	Peptidoglycan recognition protein 6 OS=Danio rerio OX=7955 GN=pglyrp6 PE=2 SV=1	F:zinc ion binding; F:N-acetylmuramoyl-L-alanine amidase activity; P:peptidoglycan catabolic process; F:peptidoglycan immune receptor activity; P:detection of bacterium; F:peptidoglycan binding; P:defense response to Gram-positive bacterium
Q1XIH8	Coproporphyrinogen oxidase OS=Danio rerio OX=7955 GN=cpox PE=2 SV=1	F:coproporphyrinogen oxidase activity; C:mitochondrial intermembrane space; P:protoporphyrinogen IX biosynthetic process; C:integral component of membrane; P:hemoglobin biosynthetic process; P:oxidation-reduction process
Q24JV1	Ribosomal protein L32 OS=Danio rerio OX=7955 GN=rpl32 PE=1 SV=1	F:structural constituent of ribosome; P:translation; C:cytosolic large ribosomal subunit
Q24JV3	Ribosomal protein L31 OS=Danio rerio OX=7955 GN=rpl31 PE=1 SV=1	F:structural constituent of ribosome; C:ribosome; P:translation
Q24JV5	Phospholipase A(2) (Fragment) OS=Danio rerio OX=7955 GN=pla2g1b PE=2 SV=1	F:phospholipase A2 activity; F:calcium ion binding; C:extracellular region; P:phospholipid metabolic process; P:lipid catabolic process; P:arachidonic acid secretion; F:phospholipase A2 activity (consuming 1,2-dipalmitoylphosphatidylcholine); F:phospholipase A2 activity consuming 1,2-dioleoylphosphatidylethanolamine)
Q24JV7	40S ribosomal protein S27 OS=Danio rerio OX=7955 GN=rps27l PE=2 SV=1	P:ribosomal small subunit assembly; F:RNA binding; F:structural constituent of ribosome; P:translation; C:cytosolic small ribosomal subunit; F:metal ion binding
Q29R88	LOC557756 protein (Fragment) OS=Danio rerio OX=7955 GN=LOC557756 PE=2 SV=1	F:sphingomyelin phosphodiesterase activity; P:sphingomyelin catabolic process; C:integral component of membrane
Q29R95	Zgc:136933 OS=Danio rerio OX=7955 GN=as3mt PE=2 SV=1	C:cytosol; P:toxin metabolic process; P:arsonoacetate metabolic process; F:arsenite methyltransferase activity; F:methylarsonite methyltransferase activity
Q2LEK1	Dynein cytoplasmic 1 heavy chain 1 OS=Danio rerio OX=7955 GN=dync1h1 PE=2 SV=1	F:microtubule motor activity; F:ATP binding; P:microtubule-based movement; C:dynein complex
Q2TL58	Serine hydroxymethyltransferase OS=Danio rerio OX=7955 GN=shmt1 PE=2 SV=1	F:translation repressor activity, mRNA regulatory element binding; F:glycine hydroxymethyltransferase activity; C:nucleus; C:cytosol; P:L-serine catabolic process; F:methyltransferase activity; F:zinc ion binding; P:purine nucleobase biosynthetic process; P:negative regulation of translation; P:glycine biosynthetic process from serine; F:pyridoxal phosphate binding; P:methylation; P:tetrahydrofol…
Q31364	Mhc-UAA (Fragment) OS=Danio rerio OX=7955 GN=mhc1uaa PE=2 SV=1
Q31369	MHC class II DA-beta-1*01 (Fragment) OS=Danio rerio OX=7955 GN=DAB1*01 PE=4 SV=1	F:molecular_function; P:immune response; C:integral component of membrane; P:antigen processing and presentation; C:MHC class II protein complex
Q32LS3	Sb:cb283 protein (Fragment) OS=Danio rerio OX=7955 GN=sb:cb283 PE=2 SV=1	F:aminopeptidase activity; C:cytoplasm; P:proteolysis; F:metalloexopeptidase activity; F:manganese ion binding
Q32PS5	GrpE protein homolog OS=Danio rerio OX=7955 GN=grpel1 PE=1 SV=1	F:adenyl-nucleotide exchange factor activity; C:PAM complex, Tim23 associated import motor; P:protein folding; P:protein import into mitochondrial matrix; F:protein homodimerization activity; P:regulation of catalytic activity; F:unfolded protein binding; F:chaperone binding
Q32PT3	Zgc:123215 OS=Danio rerio OX=7955 GN=hmgb2a PE=2 SV=1	C:nuclear chromatin; C:cytoplasm; P:DNA recombination; P:chromatin remodeling; F:transcription factor binding; F:DNA binding, bending; P:positive regulation of innate immune response; P:positive regulation of transcription by RNA polymerase II
Q32Q46	Zgc:123284 OS=Danio rerio OX=7955 GN=zgc:123284 PE=2 SV=1	C:cellular_component
Q3B738	Peptidyl-prolyl cis-trans isomerase OS=Danio rerio OX=7955 GN=ppifb PE=2 SV=1	P:protein peptidyl-prolyl isomerization; F:peptidyl-prolyl cis-trans isomerase activity; C:mitochondrion; F:cyclosporin A binding; P:protein refolding; F:unfolded protein binding; P:cellular response to hydrogen peroxide; P:regulation of mitochondrial membrane permeability involved in programmed necrotic cell death
Q3B750	Cytochrome b-c1 complex subunit 6 OS=Danio rerio OX=7955 GN=uqcrh PE=1 SV=1	C:mitochondrial respiratory chain complex III; P:mitochondrial electron transport, ubiquinol to cytochrome c; F:ubiquinol-cytochrome-c reductase activity; P:aerobic respiration
Q3B7E4	Reactive intermediate imine deaminase A homolog OS=Danio rerio OX=7955 GN=rida PE=1 SV=1	C:mitochondrion; C:cytosol; F:deaminase activity; P:organonitrogen compound catabolic process
Q3B7G1	NADH dehydrogenase (Ubiquinone) 1 beta subcomplex 5 OS=Danio rerio OX=7955 GN=ndufb5 PE=2 SV=1	F:molecular_function; C:integral component of membrane
Q3B7R7	Eno3 protein (Fragment) OS=Danio rerio OX=7955 GN=eno3 PE=2 SV=1	C:phosphopyruvate hydratase complex; F:magnesium ion binding; F:phosphopyruvate hydratase activity; P:glycolytic process
Q3MU74	Complement component C3-1 OS=Danio rerio OX=7955 GN=c3a.2 PE=2 SV=1	F:endopeptidase inhibitor activity; C:extracellular space; P:complement activation; P:negative regulation of endopeptidase activity; P:cellular response to estrogen stimulus
Q3S344	Glutamine--fructose-6-phosphate transaminase 1 OS=Danio rerio OX=7955 GN=gfpt1 PE=1 SV=1	P:chondrocyte development; F:glutamine-fructose-6-phosphate transaminase (isomerizing) activity; P:fructose 6-phosphate metabolic process; P:UDP-N-acetylglucosamine metabolic process; P:protein N-linked glycosylation; P:skeletal muscle tissue development; P:neuromuscular junction development; P:melanocyte differentiation; P:embryonic viscerocranium morphogenesis; F:carbohydrate derivative binding
Q3YMK9	Iron regulatory protein 1 OS=Danio rerio OX=7955 GN=aco1 PE=2 SV=1	F:aconitate hydratase activity; C:cell; C:mitochondrion; C:cytosol; P:tricarboxylic acid cycle; P:citrate metabolic process; P:cellular iron ion homeostasis; P:response to iron(II) ion; F:iron-responsive element binding; F:3 iron, 4 sulfur cluster binding; F:4 iron, 4 sulfur cluster binding
Q4L216	Antifreeze protein type IV OS=Danio rerio OX=7955 GN=afp4 PE=1 SV=1	P:dorsal convergence; P:epiboly
Q4QRC8	Metalloendopeptidase OS=Danio rerio OX=7955 GN=c6ast4 PE=2 SV=1	F:metalloendopeptidase activity; P:proteolysis; F:zinc ion binding
Q4QRE2	Acyl-coenzyme A oxidase OS=Danio rerio OX=7955 GN=acox1 PE=2 SV=1	P:very long-chain fatty acid metabolic process; F:fatty acid binding; C:peroxisome; F:palmitoyl-CoA oxidase activity; P:fatty acid beta-oxidation using acyl-CoA oxidase; P:lipid homeostasis; F:FAD binding
Q4QRH4	Carboxylic ester hydrolase OS=Danio rerio OX=7955 GN=cel.2 PE=2 SV=1	F:cholinesterase activity; C:integral component of plasma membrane; P:lipid metabolic process; P:neuron cell-cell adhesion; C:cell surface; F:signaling receptor activity; F:neurexin family protein binding; P:synaptic vesicle endocytosis; P:modulation of chemical synaptic transmission; P:postsynaptic membrane assembly; P:presynaptic membrane assembly; C:presynapse
Q4U0S2	Smooth muscle myosin heavy chain OS=Danio rerio OX=7955 GN=myh11a PE=2 SV=1	F:motor activity; F:ATP binding; C:myosin complex; P:regulation of polarized epithelial cell differentiation; P:digestive tract morphogenesis; F:actin filament binding; P:heart contraction; P:reactive oxygen species metabolic process
Q4V8Q9	LOC100004902 protein (Fragment) OS=Danio rerio OX=7955 GN=LOC100004902 PE=2 SV=1
Q4V8S5	Acbd7 protein OS=Danio rerio OX=7955 GN=acbd7 PE=1 SV=1	F:fatty-acyl-CoA binding; C:cellular_component; P:biological_process
Q4V914	Core histone macro-H2A OS=Danio rerio OX=7955 GN=macroh2a2 PE=1 SV=1	C:nucleosome; C:nuclear chromatin; P:nucleosome assembly; P:chromatin silencing; P:brain development; F:chromatin DNA binding; F:transcription regulatory region DNA binding; F:protein heterodimerization activity
Q4V918	Proteasome subunit alpha type OS=Danio rerio OX=7955 GN=psma3 PE=1 SV=1	F:threonine-type endopeptidase activity; C:nucleus; C:cytoplasm; P:proteasomal ubiquitin-independent protein catabolic process; C:proteasome core complex, alpha-subunit complex; P:proteasome-mediated ubiquitin-dependent protein catabolic process; C:synapse
Q4V9D0	Glrx protein OS=Danio rerio OX=7955 GN=glrx PE=2 SV=1	C:cell; F:electron transfer activity; F:protein disulfide oxidoreductase activity; P:electron transport chain; P:cell redox homeostasis
Q4V9I4	Si:dkey-276i5.1 protein (Fragment) OS=Danio rerio OX=7955 GN=gars1 PE=2 SV=1	F:glycine-tRNA ligase activity; F:ATP binding; C:mitochondrion; P:mitochondrial glycyl-tRNA aminoacylation
Q4V9J6	Heterogeneous nuclear ribonucleoprotein K, like OS=Danio rerio OX=7955 GN=hnrpkl PE=2 SV=1	F:DNA binding; F:RNA binding; P:regulation of transcription by RNA polymerase II; P:RNA processing
Q4V9N1	Novel protein similar to vertebrate translin (TSN) OS=Danio rerio OX=7955 GN=tsn PE=1 SV=1	F:single-stranded DNA binding; F:RNA binding; F:endoribonuclease activity; C:nucleus; F:sequence-specific DNA binding; P:RNA phosphodiester bond hydrolysis, endonucleolytic
Q4VBI0	Zgc:112374 OS=Danio rerio OX=7955 GN=pon3.1 PE=2 SV=1	F:arylesterase activity; C:cellular_component
Q4VBJ4	Glucosamine 6-phosphate N-acetyltransferase OS=Danio rerio OX=7955 GN=gnpnat1 PE=1 SV=1	F:glucosamine 6-phosphate N-acetyltransferase activity; C:endoplasmic reticulum; C:endoplasmic reticulum-Golgi intermediate compartment; C:Golgi apparatus; P:UDP-N-acetylglucosamine biosynthetic process; F:monosaccharide binding
Q4VBJ8	Zgc:112210 OS=Danio rerio OX=7955 GN=pbld PE=2 SV=1	F:catalytic activity; C:cellular_component; P:biosynthetic process
Q4VBR9	Zgc:110692 OS=Danio rerio OX=7955 GN=cyp2y3 PE=2 SV=1	F:iron ion binding; C:cytoplasm; P:organic acid metabolic process; P:xenobiotic metabolic process; F:steroid hydroxylase activity; F:oxidoreductase activity, acting on paired donors, with incorporation or reduction of molecular oxygen, reduced flavin or flavoprotein as one donor, and incorporation of one atom of oxygen; F:heme binding; P:exogenous drug catabolic process; C:intracellular membrane-…
Q4VBT8	Rbp2b protein OS=Danio rerio OX=7955 GN=rbp2b PE=2 SV=1	F:lipid binding
Q4VBU7	Cox5aa protein OS=Danio rerio OX=7955 GN=cox5aa PE=1 SV=1	F:cytochrome-c oxidase activity; C:mitochondrial respiratory chain complex IV; P:mitochondrial electron transport, cytochrome c to oxygen; P:spinal cord motor neuron differentiation; P:embryonic organ development; P:proton transmembrane transport
Q4VBV1	Cytochrome b-c1 complex subunit 7 OS=Danio rerio OX=7955 GN=uqcrb PE=1 SV=1	P:angiogenesis; C:mitochondrial respiratory chain complex III; P:mitochondrial electron transport, ubiquinol to cytochrome c; F:ubiquinol-cytochrome-c reductase activity; P:aerobic respiration; P:mitochondrial respiratory chain complex III assembly
Q501W5	LIM domain-containing protein OS=Danio rerio OX=7955 GN=lims1 PE=2 SV=1	C:focal adhesion; C:intercalated disc; C:Z disc; P:cell-cell junction organization; F:metal ion binding; P:regulation of protein kinase B signaling; P:heart contraction; P:cell-cell adhesion; P:positive regulation of substrate adhesion-dependent cell spreading; P:positive regulation of integrin-mediated signaling pathway
Q502A4	LOC553479 protein (Fragment) OS=Danio rerio OX=7955 GN=krt18a.2 PE=2 SV=1	F:structural molecule activity; C:intermediate filament
Q502D1	Glyoxalase domain-containing protein 5 OS=Danio rerio OX=7955 GN=glod5 PE=2 SV=1
Q502E8	Guanine deaminase OS=Danio rerio OX=7955 GN=gda PE=2 SV=1	P:guanine catabolic process; F:zinc ion binding; F:guanine deaminase activity
Q502M3	LOC553451 protein (Fragment) OS=Danio rerio OX=7955 GN=sptbn1 PE=2 SV=1	F:actin binding
Q502P6	NADH dehydrogenase (Ubiquinone) Fe-S protein 5 OS=Danio rerio OX=7955 GN=ndufs5 PE=1 SV=1	F:molecular_function; C:mitochondrial respiratory chain complex I; P:mitochondrial respiratory chain complex I assembly
Q503C7	Alpha-1,4 glucan phosphorylase OS=Danio rerio OX=7955 GN=pygma PE=1 SV=1	C:cytoplasm; P:glycogen catabolic process; F:glycogen phosphorylase activity; F:pyridoxal phosphate binding; F:linear malto-oligosaccharide phosphorylase activity; F:SHG alpha-glucan phosphorylase activity
Q503D8	Thioredoxin domain-containing 12 (endoplasmic reticulum) OS=Danio rerio OX=7955 GN=txndc12 PE=1 SV=1
Q503E6	Ezrin a OS=Danio rerio OX=7955 GN=ezra PE=1 SV=1	F:actin binding; C:cytoskeleton
Q503V2	Apolipoprotein Ea OS=Danio rerio OX=7955 GN=apoea PE=2 SV=1	C:extracellular region; P:lipid transport; F:lipid binding; P:lipoprotein metabolic process
Q504B1	SUB1 regulator of transcription a OS=Danio rerio OX=7955 GN=sub1a PE=1 SV=1	F:DNA binding; P:regulation of transcription, DNA-templated
Q504B4	Cytochrome c oxidase, subunit VIIa 2 OS=Danio rerio OX=7955 GN=cox7a2a PE=2 SV=1	P:regulation of oxidative phosphorylation; F:cytochrome-c oxidase activity; C:mitochondrial respirasome; C:integral component of membrane; P:electron transport chain; P:mitochondrial respirasome assembly; P:proton transmembrane transport
Q504C0	Ubiquitin carboxyl-terminal hydrolase OS=Danio rerio OX=7955 GN=uchl3 PE=1 SV=1	F:thiol-dependent ubiquitin-specific protease activity; C:cytoplasm; P:ubiquitin-dependent protein catabolic process; P:Notch signaling pathway; P:protein deubiquitination; P:cranial skeletal system development
Q504D4	Ela3l protein OS=Danio rerio OX=7955 GN=ela3l PE=2 SV=1	F:serine-type endopeptidase activity; C:extracellular space; P:proteolysis
Q50LC6	Glutathione S-transferase pi 2 OS=Danio rerio OX=7955 GN=gstp2 PE=1 SV=1	F:glutathione transferase activity; C:cytosol; P:glutathione metabolic process; P:response to toxic substance
Q561X8	Proteasome subunit beta OS=Danio rerio OX=7955 GN=psmb8f PE=2 SV=1	F:threonine-type endopeptidase activity; C:nucleus; C:cytoplasm; C:proteasome core complex; P:proteolysis involved in cellular protein catabolic process
Q561Y1	Proteasome (Prosome, macropain) 26S subunit, non-ATPase, 4 OS=Danio rerio OX=7955 GN=psmd4b PE=1 SV=1	C:nucleus; C:cytosol; C:proteasome regulatory particle, base subcomplex; F:polyubiquitin modification-dependent protein binding; P:proteasome-mediated ubiquitin-dependent protein catabolic process; P:proteasome assembly
Q561Z7	Serine protease 1 OS=Danio rerio OX=7955 GN=prss1 PE=1 SV=1	F:serine-type endopeptidase activity; C:extracellular space; P:proteolysis
Q566T7	UDP-glucuronosyltransferase OS=Danio rerio OX=7955 GN=zgc:112491 PE=2 SV=1	F:glucuronosyltransferase activity; C:integral component of membrane
Q566T8	Cathepsin S, b.2 OS=Danio rerio OX=7955 GN=ctss2.2 PE=2 SV=1	F:cysteine-type endopeptidase activity; C:extracellular space; C:lysosome; P:immune response; P:proteolysis involved in cellular protein catabolic process
Q566U2	NAD(P) dependent steroid dehydrogenase-like OS=Danio rerio OX=7955 GN=nsdhl PE=2 SV=1	P:response to yeast; F:3-beta-hydroxy-delta5-steroid dehydrogenase activity; C:endoplasmic reticulum; P:steroid biosynthetic process; P:cholesterol metabolic process; C:integral component of membrane; P:oxidation-reduction process
Q566W6	Cold-inducible RNA-binding protein a OS=Danio rerio OX=7955 GN=cirbpa PE=1 SV=1	F:RNA binding; C:spliceosomal complex; P:positive regulation of mRNA splicing, via spliceosome
Q566Y8	Protein mago nashi homolog OS=Danio rerio OX=7955 GN=magoh PE=2 SV=1	P:nuclear-transcribed mRNA catabolic process, nonsense-mediated decay; P:regulation of alternative mRNA splicing, via spliceosome; F:RNA binding; C:cytoplasm; P:regulation of translation; C:nuclear speck; C:exon-exon junction complex; P:mRNA transport; C:catalytic step 2 spliceosome
Q567H2	Zgc:112056 protein OS=Danio rerio OX=7955 GN=gatd3a PE=2 SV=1
Q567K2	S-formylglutathione hydrolase OS=Danio rerio OX=7955 GN=esd PE=1 SV=1	C:cytosol; F:S-formylglutathione hydrolase activity; P:formaldehyde catabolic process; F:carboxylic ester hydrolase activity
Q567N5	Ribosomal protein L6 OS=Danio rerio OX=7955 GN=rpl6 PE=1 SV=1	P:ribosomal large subunit assembly; P:cytoplasmic translation; F:RNA binding; F:structural constituent of ribosome; C:cytosolic large ribosomal subunit; P:pancreas development; P:chordate embryonic development
Q567V5	Small nuclear ribonucleoprotein Sm D2 OS=Danio rerio OX=7955 GN=snrpd2 PE=1 SV=1	P:spliceosomal snRNP assembly; C:U5 snRNP; C:U1 snRNP; C:U2 snRNP; C:U4/U6 x U5 tri-snRNP complex; C:precatalytic spliceosome; C:catalytic step 2 spliceosome
Q567X3	Glucosamine-6-phosphate isomerase OS=Danio rerio OX=7955 GN=gnpda1 PE=1 SV=1	F:glucosamine-6-phosphate deaminase activity; C:cytoplasm; P:carbohydrate metabolic process; P:glucosamine catabolic process; P:N-acetylglucosamine catabolic process; P:UDP-N-acetylglucosamine biosynthetic process; P:N-acetylneuraminate catabolic process; F:identical protein binding
Q567X7	PDZ and LIM domain 1 (Elfin) OS=Danio rerio OX=7955 GN=pdlim1 PE=2 SV=1	C:stress fiber; F:actin binding; C:adherens junction; P:heart development; C:Z disc; P:actin cytoskeleton organization; C:filamentous actin; F:metal ion binding; F:muscle alpha-actinin binding; P:muscle structure development
Q568A3	Calpain, small subunit 1 a OS=Danio rerio OX=7955 GN=capns1a PE=1 SV=1	F:calcium ion binding
Q568D0	Zgc:110380 OS=Danio rerio OX=7955 GN=histh1l PE=2 SV=1	C:nucleosome; F:double-stranded DNA binding; C:nucleus; P:nucleosome assembly; P:nucleosome positioning; P:chromosome condensation; F:nucleosomal DNA binding; P:negative regulation of chromatin silencing; P:negative regulation of DNA recombination
Q568G3	Enolase 3, (Beta, muscle) OS=Danio rerio OX=7955 GN=eno3 PE=2 SV=2	C:phosphopyruvate hydratase complex; F:magnesium ion binding; F:phosphopyruvate hydratase activity; P:glycolytic process
Q568K7	Zgc:110239 OS=Danio rerio OX=7955 GN=zgc:110239 PE=2 SV=1	P:proteolysis; F:cysteine-type peptidase activity
Q568L9	Delta-aminolevulinic acid dehydratase OS=Danio rerio OX=7955 GN=alad PE=2 SV=1	F:porphobilinogen synthase activity; C:cytosol; P:heme biosynthetic process; F:zinc ion binding
Q568N7	GM2 ganglioside activator OS=Danio rerio OX=7955 GN=gm2a PE=1 SV=1	C:cellular_component; P:ganglioside catabolic process; F:enzyme activator activity; P:positive regulation of catalytic activity
Q568R6	Zgc:110137 OS=Danio rerio OX=7955 GN=c1qbp PE=2 SV=1	F:mRNA binding; C:mitochondrial matrix; F:translation activator activity; P:positive regulation of mitochondrial translation; F:mitochondrial ribosome binding
Q568T6	Wu:fk81d02 protein (Fragment) OS=Danio rerio OX=7955 GN=acsbg2 PE=2 SV=1	F:catalytic activity
Q568V3	F-box only protein 50 OS=Danio rerio OX=7955 GN=nccrp1 PE=2 SV=2
Q58EG2	Erlin-1 OS=Danio rerio OX=7955 GN=erlin1 PE=2 SV=1
Q58EJ9	Mitochondrial amidoxime-reducing component 1 OS=Danio rerio OX=7955 GN=marc1 PE=2 SV=1
Q58EK8	Lman1 protein (Fragment) OS=Danio rerio OX=7955 GN=lman1 PE=2 SV=1	C:Golgi membrane; F:mannose binding; C:endoplasmic reticulum membrane; C:endoplasmic reticulum-Golgi intermediate compartment; P:endoplasmic reticulum to Golgi vesicle-mediated transport; P:endoplasmic reticulum organization; P:Golgi organization; C:integral component of membrane; C:COPII-coated ER to Golgi transport vesicle; P:cellular response to estrogen stimulus
Q58EM3	Alpha-mannosidase OS=Danio rerio OX=7955 GN=man2b1 PE=2 SV=1	F:alpha-mannosidase activity; C:vacuolar membrane; P:mannose metabolic process; P:protein deglycosylation; F:carbohydrate binding; F:metal ion binding
Q58XP5	Fibronectin 1b OS=Danio rerio OX=7955 GN=fn1b PE=2 SV=1	P:somitogenesis; P:heart field specification; P:atrioventricular valve morphogenesis; C:extracellular region
Q5BJ17	Elongation factor Tu OS=Danio rerio OX=7955 GN=tufm PE=1 SV=1	F:translation elongation factor activity; P:translational elongation
Q5BJ31	Ighm protein OS=Danio rerio OX=7955 GN=ighm PE=2 SV=1	P:response to lipopolysaccharide
Q5BJA1	Zgc:114188 OS=Danio rerio OX=7955 GN=zgc:114188 PE=1 SV=1	F:structural constituent of ribosome; C:ribosome; P:translation
Q5BJA2	NADH:ubiquinone oxidoreductase subunit A5 OS=Danio rerio OX=7955 GN=ndufa5 PE=1 SV=1	C:mitochondrial respiratory chain complex I; F:NADH dehydrogenase (ubiquinone) activity; P:respiratory electron transport chain
Q5BJB9	Prdx3 protein OS=Danio rerio OX=7955 GN=prdx3 PE=2 SV=1	C:cell; C:mitochondrion; F:thioredoxin peroxidase activity; P:cellular response to oxidative stress; P:cell redox homeostasis; P:oxidation-reduction process; P:cellular oxidant detoxification
Q5BJC7	Si:xx-by187g17.5 protein OS=Danio rerio OX=7955 GN=hbaa2 PE=2 SV=1	F:peroxidase activity; F:oxygen carrier activity; F:iron ion binding; C:hemoglobin complex; P:oxygen transport; F:oxygen binding; F:heme binding; F:haptoglobin binding; C:haptoglobin-hemoglobin complex; P:hydrogen peroxide catabolic process; F:organic acid binding; P:cellular oxidant detoxification
Q5BJJ2	Ribosomal protein L3 OS=Danio rerio OX=7955 GN=rpl3 PE=1 SV=1	P:ribosomal large subunit assembly; F:RNA binding; F:structural constituent of ribosome; P:translation; C:cytosolic large ribosomal subunit; P:exocrine pancreas development
Q5BJJ3	Zgc:110343 protein OS=Danio rerio OX=7955 GN=prdx1 PE=2 SV=1	C:cell; C:cytosol; F:thioredoxin peroxidase activity; P:removal of superoxide radicals; C:protein-containing complex; P:leukocyte activation; P:cell redox homeostasis; P:oxidation-reduction process
Q5BKV9	Ribosomal protein L9 OS=Danio rerio OX=7955 GN=rpl9 PE=1 SV=1	P:cytoplasmic translation; F:structural constituent of ribosome; F:rRNA binding; C:cytosolic large ribosomal subunit
Q5BKX3	Lysosomal membrane glycoprotein 2 OS=Danio rerio OX=7955 GN=lamp2 PE=1 SV=1	C:lysosomal membrane; C:plasma membrane; P:cellular response to starvation; C:late endosome membrane; P:protein targeting to lysosome involved in chaperone-mediated autophagy; P:autophagosome maturation; C:integral component of autophagosome membrane
Q5BL25	Receptor expression-enhancing protein OS=Danio rerio OX=7955 GN=zgc:101744 PE=2 SV=1	P:biological_process; C:integral component of membrane
Q5BLA2	Si:ch211-93f2.1 protein (Fragment) OS=Danio rerio OX=7955 GN=ces2b PE=2 SV=1	C:extracellular space; F:carboxylic ester hydrolase activity
Q5BLA5	Nucleophosmin/nucleoplasmin, 3 OS=Danio rerio OX=7955 GN=npm3 PE=1 SV=1	F:GTP binding; C:cytoplasm; C:microtubule cytoskeleton; P:positive regulation of microtubule polymerization
Q5BLE6	Zgc:113054 OS=Danio rerio OX=7955 GN=zgc:113054 PE=1 SV=1	F:O-methyltransferase activity
Q5BLE8	All-trans-retinol 13,14-reductase OS=Danio rerio OX=7955 GN=retsat PE=1 SV=1
Q5BLH5	Calpain 2, (M/II) large subunit a OS=Danio rerio OX=7955 GN=capn2a PE=2 SV=1	F:calcium-dependent cysteine-type endopeptidase activity; F:calcium ion binding; C:cytoplasm; P:proteolysis
Q5CZP5	Zgc:113200 protein OS=Danio rerio OX=7955 GN=acp2 PE=2 SV=1	C:integral component of membrane
Q5CZQ1	Tyrosine 3-monooxygenase/tryptophan 5-monooxygenase activation protein, epsilon polypeptide 2 OS=Danio rerio OX=7955 GN=ywhae2 PE=1 SV=1	F:monooxygenase activity; C:cellular_component; F:protein domain specific binding; P:oxidation-reduction process
Q5CZU9	Crystallin, zeta (Quinone reductase) OS=Danio rerio OX=7955 GN=cryz PE=2 SV=1	F:mRNA 3'-UTR binding; F:NADPH:quinone reductase activity; C:cytosol; F:zinc ion binding; P:oxidation-reduction process; F:NADPH binding
Q5CZW2	Uridine phosphorylase OS=Danio rerio OX=7955 GN=upp1 PE=1 SV=1	F:uridine phosphorylase activity; C:cytoplasm; P:nucleoside metabolic process; P:nucleotide catabolic process; P:UMP salvage
Q5D018	RNA-binding protein 8A OS=Danio rerio OX=7955 GN=rbm8a PE=2 SV=1
Q5ID21	Semaphorin 3Gb OS=Danio rerio OX=7955 GN=sema3gb PE=2 SV=1	P:neural crest cell migration; C:extracellular space; C:integral component of plasma membrane; F:semaphorin receptor binding; P:positive regulation of cell migration; F:chemorepellent activity; P:negative regulation of axon extension involved in axon guidance; P:negative chemotaxis; P:semaphorin-plexin signaling pathway
Q5PR42	Nots protein OS=Danio rerio OX=7955 GN=nots PE=2 SV=1
Q5PR44	Sat2 protein OS=Danio rerio OX=7955 GN=sat2a PE=2 SV=1	F:diamine N-acetyltransferase activity; C:cellular_component; F:spermidine binding; P:spermidine acetylation
Q5PR64	Heat shock protein, alpha-crystallin-related, 1 OS=Danio rerio OX=7955 GN=hspb1 PE=2 SV=1	C:nucleolus; C:cytoplasm; P:response to heat; P:regulation of myofibril size; P:response to arsenic-containing substance
Q5PR98	Protein NDRG2 OS=Danio rerio OX=7955 GN=ndrg2 PE=2 SV=1
Q5PRA2	Probable 2-oxoglutarate dehydrogenase E1 component DHKTD1, mitochondrial OS=Danio rerio OX=7955 GN=dhtkd1 PE=2 SV=2
Q5RG12	Heat shock protein 90, alpha (cytosolic), class A member 1, tandem duplicate 2 OS=Danio rerio OX=7955 GN=hsp90aa1.2 PE=1 SV=1	F:ATP binding; C:nucleus; C:cytosol; C:plasma membrane; P:protein folding; P:response to cold; C:cell surface; C:protein-containing complex; P:cellular response to heat; C:neuronal cell body; C:myelin sheath; P:response to antibiotic; C:perinuclear region of cytoplasm; P:protein stabilization; F:unfolded protein binding; F:disordered domain specific binding
Q5RG15	Si:dkey-241l7.5 OS=Danio rerio OX=7955 GN=si:dkey-241l7.5 PE=4 SV=1	F:signaling receptor activity
Q5RGK8	Staphylococcal nuclease domain-containing protein OS=Danio rerio OX=7955 GN=snd1 PE=1 SV=2	F:metal ion binding
Q5RGM4	Dimethylaniline monooxygenase [N-oxide-forming] OS=Danio rerio OX=7955 GN=fmo5 PE=2 SV=1	F:N,N-dimethylaniline monooxygenase activity; C:endoplasmic reticulum; C:endoplasmic reticulum membrane; F:flavin adenine dinucleotide binding; F:NADP binding; P:oxidation-reduction process
Q5RGV0	Inosine-5'-monophosphate dehydrogenase OS=Danio rerio OX=7955 GN=impdh1b PE=1 SV=1	F:nucleotide binding; F:IMP dehydrogenase activity; C:nucleus; C:cytoplasm; P:GMP biosynthetic process; F:metal ion binding; P:oxidation-reduction process
Q5RGX8	Glycogen [starch] synthase OS=Danio rerio OX=7955 GN=gys2 PE=1 SV=1	F:glycogen (starch) synthase activity; C:cytosol; P:glycogen biosynthetic process; P:response to glucose; C:cortical actin cytoskeleton; C:ectoplasm
Q5RH31	NADH dehydrogenase [ubiquinone] 1 alpha subcomplex subunit 12 OS=Danio rerio OX=7955 GN=ndufa12 PE=1 SV=1	C:mitochondrial respiratory chain complex I; P:response to oxidative stress; F:NADH dehydrogenase (ubiquinone) activity; F:electron transfer activity; P:electron transport chain
Q5RHE2	Zygote arrest protein 1 OS=Danio rerio OX=7955 GN=zar1 PE=1 SV=1
Q5RHR0	Poly [ADP-ribose] polymerase OS=Danio rerio OX=7955 GN=parp1 PE=1 SV=1	F:DNA binding; F:NAD+ ADP-ribosyltransferase activity; C:nucleolus; P:double-strand break repair; F:zinc ion binding; F:NAD binding; P:protein poly-ADP-ribosylation; F:protein ADP-ribosylase activity
Q5RHW2	Si:dkey-14d8.6 OS=Danio rerio OX=7955 GN=si:dkey-14d8.6 PE=2 SV=1	P:collagen fibril organization
Q5RHY0	Phyh protein OS=Danio rerio OX=7955 GN=phyh PE=2 SV=1	P:fatty acid alpha-oxidation; F:phytanoyl-CoA dioxygenase activity
Q5RI57	Novel protein OS=Danio rerio OX=7955 GN=si:ch211-240l19.8 PE=1 SV=1
Q5RI58	Novel protein OS=Danio rerio OX=7955 GN=si:ch211-240l19.7 PE=4 SV=1
Q5RI59	Novel protein OS=Danio rerio OX=7955 GN=si:ch211-240l19.6 PE=1 SV=1
Q5RI60	Novel protein OS=Danio rerio OX=7955 GN=si:ch211-240l19.5 PE=1 SV=1
Q5RIH2	Methylenetetrahydrofolate dehydrogenase (NADP+-dependent) 1a, methenyltetrahydrofolate cyclohydrolase, formyltetrahydrofolate synthetase OS=Danio rerio OX=7955 GN=mthfd1a PE=3 SV=3	F:formate-tetrahydrofolate ligase activity; F:methenyltetrahydrofolate cyclohydrolase activity; F:methylenetetrahydrofolate dehydrogenase (NADP+) activity; F:ATP binding; C:cytosol; P:tetrahydrofolate interconversion; P:oxidation-reduction process
Q5RKM1	Metalloendopeptidase (Fragment) OS=Danio rerio OX=7955 GN=mep1a.1 PE=2 SV=1	F:metalloendopeptidase activity; P:proteolysis; F:zinc ion binding; C:membrane
Q5RKM2	NADH dehydrogenase (Ubiquinone) Fe-S protein 1 OS=Danio rerio OX=7955 GN=ndufs1 PE=2 SV=1	F:NADH dehydrogenase (ubiquinone) activity; F:electron transfer activity; C:membrane; P:ATP synthesis coupled electron transport; F:4 iron, 4 sulfur cluster binding
Q5RKM3	Stress-induced phosphoprotein 1 OS=Danio rerio OX=7955 GN=stip1 PE=1 SV=1	F:Hsp90 protein binding
Q5RKM6	Phenylalanine-tRNA synthetase-like OS=Danio rerio OX=7955 GN=farsb PE=2 SV=1	F:magnesium ion binding; F:RNA binding; F:phenylalanine-tRNA ligase activity; F:ATP binding; P:phenylalanyl-tRNA aminoacylation; C:phenylalanine-tRNA ligase complex
Q5RKM9	Alpha-1,4 glucan phosphorylase OS=Danio rerio OX=7955 GN=pygl PE=2 SV=1	C:cytoplasm; P:glycogen catabolic process; F:glycogen phosphorylase activity; F:pyridoxal phosphate binding; F:linear malto-oligosaccharide phosphorylase activity; F:SHG alpha-glucan phosphorylase activity
Q5RKN5	Zgc:92745 protein OS=Danio rerio OX=7955 GN=cela1.3 PE=2 SV=1	F:serine-type endopeptidase activity; C:extracellular space; P:proteolysis
Q5RKP8	U6 snRNA-associated Sm-like protein LSm2 OS=Danio rerio OX=7955 GN=smx5 PE=1 SV=1	P:mRNA splicing, via spliceosome; C:P-body; F:RNA binding; C:U6 snRNP; C:U4/U6 x U5 tri-snRNP complex; C:precatalytic spliceosome; C:catalytic step 2 spliceosome; C:Lsm1-7-Pat1 complex
Q5RKQ3	Zgc:101598 OS=Danio rerio OX=7955 GN=fubp3 PE=2 SV=1	F:RNA binding; C:cellular_component; P:regulation of transcription, DNA-templated
Q5RKQ4	Histone deacetylase OS=Danio rerio OX=7955 GN=hdac1 PE=2 SV=1	P:neuron migration; P:liver development; P:negative regulation of cell population proliferation; P:Wnt signaling pathway; P:facial nucleus development; P:rostrocaudal neural tube patterning; P:melanocyte differentiation; P:exocrine pancreas development; P:fin regeneration; F:NAD-dependent histone deacetylase activity (H3-K14 specific); P:osteoblast proliferation; P:positive regulation of transcri…
Q5RZ65	Anterior gradient protein 2 homolog OS=Danio rerio OX=7955 GN=agr2 PE=2 SV=1
Q5SPA3	Acetyl-CoA acetyltransferase 2 OS=Danio rerio OX=7955 GN=acat2 PE=1 SV=1	F:acetyl-CoA C-acetyltransferase activity; C:mitochondrion; P:fatty acid beta-oxidation
Q5SPD1	Elongation factor-1, delta, b OS=Danio rerio OX=7955 GN=eef1db PE=1 SV=1	F:translation elongation factor activity; F:guanyl-nucleotide exchange factor activity; C:cytosol; C:eukaryotic translation elongation factor 1 complex; P:translational elongation
Q5SPG8	Acyl-CoA thioesterase 20 OS=Danio rerio OX=7955 GN=acot20 PE=1 SV=1	P:fatty acid metabolic process; P:acyl-CoA metabolic process; F:acyl-CoA hydrolase activity
Q5SPJ1	Serine (or cysteine) proteinase inhibitor, clade A (alpha-1 antiproteinase, antitrypsin), member 1,-like OS=Danio rerio OX=7955 GN=serpina1l PE=1 SV=1	F:serine-type endopeptidase inhibitor activity; C:extracellular space; P:negative regulation of endopeptidase activity
Q5TYP2	Zona pellucida glycoprotein 3a, tandem duplicate 2 OS=Danio rerio OX=7955 GN=zp3a.2 PE=1 SV=1	P:binding of sperm to zona pellucida; C:extracellular matrix; F:acrosin binding; P:egg coat formation; F:structural constituent of egg coat; P:positive regulation of acrosome reaction
Q5TZ05	Methionine sulfoxide reductase A OS=Danio rerio OX=7955 GN=msra PE=1 SV=1	F:peptide-methionine (S)-S-oxide reductase activity; P:oxidation-reduction process
Q5TZ29	Apolipoprotein Bb, tandem duplicate 1 OS=Danio rerio OX=7955 GN=apobb.1 PE=1 SV=1	F:lipid transporter activity; P:lipid transport; P:cellular response to xenobiotic stimulus
Q5U373	Calcium-binding protein 39-like OS=Danio rerio OX=7955 GN=cab39l PE=1 SV=1	F:protein serine/threonine kinase activity; C:cellular_component; P:signal transduction by protein phosphorylation
Q5U380	Angiotensin-converting enzyme OS=Danio rerio OX=7955 GN=ace2 PE=2 SV=1	F:carboxypeptidase activity; C:extracellular space; C:plasma membrane; P:proteolysis; F:metallopeptidase activity; F:dipeptidyl-peptidase activity; F:peptidyl-dipeptidase activity; C:integral component of membrane; F:metal ion binding
Q5U3D8	Ahsg protein OS=Danio rerio OX=7955 GN=ahsg1 PE=2 SV=1	F:cysteine-type endopeptidase inhibitor activity; C:extracellular region; P:negative regulation of endopeptidase activity
Q5U3E7	Zgc:103654 protein OS=Danio rerio OX=7955 GN=dhrs13a.1 PE=2 SV=1	C:cellular_component
Q5U3E8	Coatomer subunit epsilon OS=Danio rerio OX=7955 GN=cope PE=2 SV=1	C:Golgi membrane; F:structural molecule activity; P:endoplasmic reticulum to Golgi vesicle-mediated transport; P:retrograde vesicle-mediated transport, Golgi to endoplasmic reticulum; P:intra-Golgi vesicle-mediated transport; P:protein transport; C:COPI vesicle coat
Q5U3G0	Progesterone receptor membrane component 1 OS=Danio rerio OX=7955 GN=pgrmc1 PE=1 SV=1	C:endomembrane system; C:integral component of membrane; P:regulation of meiotic cell cycle process involved in oocyte maturation
Q5U3I6	Csad protein OS=Danio rerio OX=7955 GN=csad PE=1 SV=1	F:carboxy-lyase activity; P:carboxylic acid metabolic process; F:pyridoxal phosphate binding
Q5U3M8	Zgc:101897 protein OS=Danio rerio OX=7955 GN=gsto2 PE=2 SV=1	F:glutathione transferase activity; C:cytoplasm; F:glutathione dehydrogenase (ascorbate) activity; P:oxidation-reduction process; P:cellular oxidant detoxification
Q5U3U0	Phytanoyl-CoA dioxygenase domain-containing protein 1 OS=Danio rerio OX=7955 GN=phyhd1 PE=2 SV=1
Q5U3W7	Zgc:101549 OS=Danio rerio OX=7955 GN=nansb PE=2 SV=1	F:catalytic activity; C:cellular_component; P:carbohydrate biosynthetic process
Q5U3W8	Ifit2 protein (Fragment) OS=Danio rerio OX=7955 GN=ifit15 PE=2 SV=1	C:cytosol; P:defense response to virus
Q5U403	Diphosphomevalonate decarboxylase OS=Danio rerio OX=7955 GN=mvd PE=2 SV=1
Q5XFY0	Phosphoacetylglucosamine mutase OS=Danio rerio OX=7955 GN=pgm3 PE=2 SV=1	F:magnesium ion binding; F:phosphoacetylglucosamine mutase activity; P:carbohydrate metabolic process; P:UDP-N-acetylglucosamine biosynthetic process
Q5XIZ4	Acyl-coenzyme A oxidase OS=Danio rerio OX=7955 GN=acox1 PE=2 SV=1	P:very long-chain fatty acid metabolic process; F:fatty acid binding; C:peroxisome; F:palmitoyl-CoA oxidase activity; P:fatty acid beta-oxidation using acyl-CoA oxidase; P:lipid homeostasis; F:FAD binding
Q5XJ03	Fdps protein (Fragment) OS=Danio rerio OX=7955 GN=fdps PE=2 SV=1	F:dimethylallyltranstransferase activity; F:geranyltranstransferase activity; C:cytoplasm; P:farnesyl diphosphate biosynthetic process
Q5XJ10	Glyceraldehyde-3-phosphate dehydrogenase OS=Danio rerio OX=7955 GN=gapdh PE=2 SV=2
Q5XJ36	Protein/nucleic acid deglycase DJ-1 OS=Danio rerio OX=7955 GN=park7 PE=2 SV=1
Q5XJ39	Mcfd2 protein OS=Danio rerio OX=7955 GN=mcfd2 PE=1 SV=1	F:calcium ion binding; C:cellular_component
Q5XJ69	Zgc:103601 protein OS=Danio rerio OX=7955 GN=zgc:103601 PE=2 SV=1	C:cellular_component; F:acetyltransferase activity
Q5XJ76	Kininogen 1 OS=Danio rerio OX=7955 GN=kng1 PE=2 SV=1	F:cysteine-type endopeptidase inhibitor activity; C:extracellular region; P:negative regulation of endopeptidase activity; P:cranial skeletal system development
Q5XJA4	Aminomethyltransferase OS=Danio rerio OX=7955 GN=amt PE=2 SV=1	F:aminomethyltransferase activity; C:mitochondrion; F:transaminase activity; P:glycine decarboxylation via glycine cleavage system; P:methylation
Q5XJB0	Zgc:103467 OS=Danio rerio OX=7955 GN=myl9a PE=2 SV=1	F:calcium ion binding; C:cellular_component
Q5XJD4	Zgc:103420 OS=Danio rerio OX=7955 GN=ctsz PE=2 SV=1	P:angiogenesis; F:cysteine-type endopeptidase activity; C:extracellular space; C:lysosome; P:proteolysis involved in cellular protein catabolic process
Q5XJJ3	ATP synthase, H+ transporting, mitochondrial F0 complex, subunit b, isoform 1 OS=Danio rerio OX=7955 GN=atp5pb PE=2 SV=1	C:mitochondrial proton-transporting ATP synthase complex, coupling factor F(o); P:ATP synthesis coupled proton transport; F:proton-transporting ATP synthase activity, rotational mechanism
Q5XJJ5	Protein S100 OS=Danio rerio OX=7955 GN=s100a10a PE=2 SV=1	F:calcium ion binding; C:nucleus; C:cytoplasm
Q5XJN2	Gamma-interferon-inducible lysosomal thiol reductase OS=Danio rerio OX=7955 GN=ifi30 PE=1 SV=1	P:immune system process; C:extracellular region; C:lysosome; F:protein-disulfide reductase activity; P:oxidation-reduction process
Q5XJS3	Sterol carrier protein 2b OS=Danio rerio OX=7955 GN=scp2b PE=1 SV=1	C:cellular_component; P:positive regulation of intracellular cholesterol transport
Q5XJS7	2-deoxyribose-5-phosphate aldolase homolog (C. elegans) OS=Danio rerio OX=7955 GN=dera PE=2 SV=1	F:deoxyribose-phosphate aldolase activity; C:cytoplasm; P:deoxyribonucleotide catabolic process; P:carbohydrate catabolic process
Q5XJS8	Hsd17b10 protein OS=Danio rerio OX=7955 GN=hsd17b10 PE=1 SV=1	C:cellular_component; F:oxidoreductase activity; P:oxidation-reduction process
Q5XJU1	Zgc:101569 OS=Danio rerio OX=7955 GN=zgc:101569 PE=2 SV=1	F:catalytic activity
Q60H44	Hyaluronan proteoglycan link protein 1 OS=Danio rerio OX=7955 GN=hapln1a PE=2 SV=1	P:skeletal system development; F:hyaluronic acid binding; P:cell adhesion; P:central nervous system development; C:extracellular matrix; P:fin regeneration
Q63ZW0	Zgc:92027 protein OS=Danio rerio OX=7955 GN=zgc:92027 PE=2 SV=1	F:calcium ion binding
Q642H5	Protein phosphatase 2 (Formerly 2A), regulatory subunit A, beta isoform OS=Danio rerio OX=7955 GN=ppp2r1bb PE=1 SV=1	C:protein phosphatase type 2A complex; F:protein serine/threonine phosphatase activity; C:cytoplasm; F:protein phosphatase regulator activity; P:regulation of phosphoprotein phosphatase activity
Q642H6	Carnitine O-acetyltransferase a OS=Danio rerio OX=7955 GN=crata PE=1 SV=1	F:carnitine O-acetyltransferase activity; C:peroxisome; P:carnitine metabolic process, CoA-linked
Q642H9	40S ribosomal protein S4, X isoform OS=Danio rerio OX=7955 GN=rps4x PE=2 SV=3	F:structural constituent of ribosome; P:translation; P:brain development; F:rRNA binding; C:cytosolic small ribosomal subunit; P:chordate embryonic development
Q642J0	Histidine triad nucleotide-binding protein 1 OS=Danio rerio OX=7955 GN=hint1 PE=1 SV=1	F:catalytic activity; C:cellular_component
Q64HD0	Sex hormone-binding globulin OS=Danio rerio OX=7955 GN=shbg PE=1 SV=1
Q66HU8	Cyp2k19 protein (Fragment) OS=Danio rerio OX=7955 GN=cyp2k19 PE=2 SV=1	F:iron ion binding; C:cytoplasm; P:organic acid metabolic process; P:xenobiotic metabolic process; F:steroid hydroxylase activity; F:oxidoreductase activity, acting on paired donors, with incorporation or reduction of molecular oxygen, reduced flavin or flavoprotein as one donor, and incorporation of one atom of oxygen; F:heme binding; P:exogenous drug catabolic process; C:intracellular membrane-…
Q66HV4	Coatomer subunit beta OS=Danio rerio OX=7955 GN=copb1 PE=2 SV=1
Q66HV5	Zgc:92481 OS=Danio rerio OX=7955 GN=vwa5a PE=2 SV=1	F:molecular_function; C:cellular_component; P:biological_process
Q66HV6	Zgc:92353 OS=Danio rerio OX=7955 GN=macrod1 PE=2 SV=1	F:molecular_function; C:cellular_component; P:biological_process
Q66HW2	EH-domain containing 1 OS=Danio rerio OX=7955 GN=ehd1b PE=1 SV=1	F:calcium ion binding; F:GTP binding; P:cilium assembly
Q66HW9	Chymotrypsin-like OS=Danio rerio OX=7955 GN=ctrl PE=1 SV=1	F:serine-type endopeptidase activity; C:cellular_component; P:proteolysis
Q66HY0	Zgc:92231 OS=Danio rerio OX=7955 GN=cavin2b PE=2 SV=1	C:cytoplasm; C:caveola; P:biological_process
Q66I16	Electron transfer flavoprotein-ubiquinone oxidoreductase OS=Danio rerio OX=7955 GN=etfdh PE=1 SV=1	F:electron-transferring-flavoprotein dehydrogenase activity; P:respiratory electron transport chain; C:integral component of mitochondrial inner membrane; F:oxidoreductase activity, oxidizing metal ions with flavin as acceptor; F:ubiquinone binding; F:4 iron, 4 sulfur cluster binding
Q66I17	Zgc:92083 OS=Danio rerio OX=7955 GN=acsl5 PE=2 SV=1	F:catalytic activity; C:integral component of membrane
Q66I42	Moesin a OS=Danio rerio OX=7955 GN=msna PE=1 SV=1	F:actin binding; C:cytoskeleton; P:endoderm development; P:blood vessel lumenization
Q66I52	NADH dehydrogenase [ubiquinone] iron-sulfur protein 6, mitochondrial OS=Danio rerio OX=7955 GN=ndufs6 PE=2 SV=1	F:molecular_function; C:mitochondrial respiratory chain complex I; P:mitochondrial electron transport, NADH to ubiquinone
Q66I63	Small nuclear ribonucleoprotein G OS=Danio rerio OX=7955 GN=snrpg PE=2 SV=1	P:spliceosomal snRNP assembly; F:RNA binding; C:U5 snRNP; C:U1 snRNP; C:U2 snRNP; C:U4 snRNP; C:U12-type spliceosomal complex; C:SMN-Sm protein complex; C:P granule; C:U2-type prespliceosome; C:precatalytic spliceosome; C:catalytic step 2 spliceosome; C:spliceosomal tri-snRNP complex
Q66I70	TAF13 RNA polymerase II, TATA box binding protein (TBP)-associated factor OS=Danio rerio OX=7955 GN=taf13 PE=2 SV=1	F:DNA binding; F:transcription coregulator activity; C:transcription factor TFIID complex; P:regulation of transcription by RNA polymerase II; F:protein heterodimerization activity
Q66I76	Si:ch211-258l4.7 (Fragment) OS=Danio rerio OX=7955 GN=rbbp9 PE=2 SV=1	F:hydrolase activity
Q66I77	Cytochrome c oxidase subunit 6A, mitochondrial OS=Danio rerio OX=7955 GN=cox6a2 PE=1 SV=1	F:cytochrome-c oxidase activity; C:mitochondrial respiratory chain complex IV; P:mitochondrial electron transport, cytochrome c to oxygen; F:enzyme regulator activity; P:regulation of catalytic activity; P:proton transmembrane transport
Q66I80	Fatty acid-binding protein 11a OS=Danio rerio OX=7955 GN=fabp11a PE=1 SV=1	P:eye development; C:cellular_component; F:lipid binding
Q66I87	Glyoxalase domain containing 4 OS=Danio rerio OX=7955 GN=glod4 PE=2 SV=1	F:molecular_function; C:cellular_component; P:biological_process
Q66IB1	Elongin C paralog a OS=Danio rerio OX=7955 GN=eloca PE=2 SV=1	F:ubiquitin-protein transferase activity; P:ubiquitin-dependent protein catabolic process; P:protein ubiquitination; P:positive regulation of transcription elongation from RNA polymerase II promoter; C:elongin complex
Q66IB6	High mobility group box 2b OS=Danio rerio OX=7955 GN=hmgb2b PE=1 SV=1	C:nuclear chromatin; C:cytoplasm; P:DNA recombination; P:chromatin remodeling; F:transcription factor binding; F:DNA binding, bending; P:positive regulation of innate immune response; P:positive regulation of transcription by RNA polymerase II
Q66IE1	Glutathione peroxidase OS=Danio rerio OX=7955 GN=gpx1b PE=1 SV=1	F:glutathione peroxidase activity; C:mitochondrion; C:cytosol; P:glutathione metabolic process; P:response to selenium ion; P:response to hydrogen peroxide; P:hydrogen peroxide catabolic process; P:oxidation-reduction process; P:cellular oxidant detoxification
Q66JN5	Paraoxonase 1 OS=Danio rerio OX=7955 GN=pon1 PE=2 SV=1	F:arylesterase activity; C:cellular_component
Q66L49	Calcium-binding mitochondrial carrier protein SCaMC-1 OS=Danio rerio OX=7955 GN=slc25a24 PE=2 SV=1
Q68EH2	Adenylate kinase isoenzyme 1 OS=Danio rerio OX=7955 GN=ak1 PE=1 SV=1
Q68EI6	Cyc1 protein (Fragment) OS=Danio rerio OX=7955 GN=cyc1 PE=2 SV=1	C:mitochondrial respiratory chain complex III; P:mitochondrial electron transport, ubiquinol to cytochrome c; F:heme binding; P:mitochondrial ATP synthesis coupled proton transport; F:electron transporter, transferring electrons within CoQH2-cytochrome c reductase complex activity; F:metal ion binding
Q68EI7	Alpha-L-fucosidase OS=Danio rerio OX=7955 GN=fuca2 PE=2 SV=1	F:alpha-L-fucosidase activity; C:lysosome; P:fucose metabolic process; P:glycoside catabolic process
Q68FN6	Zgc:112368 protein (Fragment) OS=Danio rerio OX=7955 GN=cela1.1 PE=2 SV=1	F:serine-type endopeptidase activity; C:extracellular space; P:proteolysis
Q68FN7	Succinate dehydrogenase [ubiquinone] cytochrome b small subunit B, mitochondrial OS=Danio rerio OX=7955 GN=sdhdb PE=2 SV=1
Q6A3P5	N-myc downstream regulated gene 1 protein, ndrg1 OS=Danio rerio OX=7955 GN=ndrg1a PE=1 SV=1	C:cytoplasm; P:signal transduction; P:peripheral nervous system myelin maintenance; P:regulation of cell population proliferation; P:mast cell activation
Q6AXI7	Acyl-CoA dehydrogenase short chain OS=Danio rerio OX=7955 GN=acads PE=1 SV=1	F:acyl-CoA dehydrogenase activity; F:butyryl-CoA dehydrogenase activity; P:butyrate catabolic process; F:flavin adenine dinucleotide binding; P:oxidation-reduction process
Q6AXJ2	Eukaryotic translation initiation factor 3 subunit H-A OS=Danio rerio OX=7955 GN=eif3ha PE=2 SV=1	P:formation of cytoplasmic translation initiation complex; P:vasculature development; F:translation initiation factor activity; C:cytosol; C:eukaryotic translation initiation factor 3 complex; P:regulation of translation; P:proteolysis; P:brain development; F:metallopeptidase activity; C:eukaryotic 43S preinitiation complex; C:eukaryotic 48S preinitiation complex; C:polysomal ribosome; P:lateral …
Q6AXL2	Reactive intermediate imine deaminase A homolog OS=Danio rerio OX=7955 GN=rida PE=1 SV=1
Q6AZA0	Acetyl-CoA acetyltransferase, mitochondrial OS=Danio rerio OX=7955 GN=acat1 PE=2 SV=1
Q6AZA2	NADH dehydrogenase [ubiquinone] flavoprotein 1, mitochondrial OS=Danio rerio OX=7955 GN=ndufv1 PE=1 SV=1	C:mitochondrial respiratory chain complex I; P:mitochondrial electron transport, NADH to ubiquinone; F:NADH dehydrogenase (ubiquinone) activity; F:FMN binding; F:metal ion binding; F:NAD binding; F:4 iron, 4 sulfur cluster binding
Q6AZC0	Chymotrypsin-like elastase family member 1, tandem duplicate 6 OS=Danio rerio OX=7955 GN=cela1.6 PE=1 SV=1	F:serine-type endopeptidase activity; C:extracellular space; P:proteolysis
Q6AZC1	Proteasome (Prosome, macropain) 26S subunit, ATPase, 5 OS=Danio rerio OX=7955 GN=psmc5 PE=1 SV=1	F:ATP binding; C:proteasome regulatory particle, base subcomplex; F:hydrolase activity; F:TBP-class protein binding; F:thyrotropin-releasing hormone receptor binding; C:nuclear proteasome complex; C:cytosolic proteasome complex; P:proteasome-mediated ubiquitin-dependent protein catabolic process; P:positive regulation of RNA polymerase II transcriptional preinitiation complex assembly; P:modulati…
Q6AZC2	LOC562139 protein (Fragment) OS=Danio rerio OX=7955 GN=LOC562139 PE=2 SV=1	F:serine-type endopeptidase activity; P:proteolysis
Q6AZC3	Si:dkey-180p18.9 protein (Fragment) OS=Danio rerio OX=7955 GN=akr1b1.2 PE=2 SV=1	F:oxidoreductase activity; P:oxidation-reduction process
Q6AZW0	Zgc:92406 OS=Danio rerio OX=7955 GN=cyp8b1 PE=2 SV=1	F:monooxygenase activity; F:iron ion binding; C:integral component of membrane; F:oxidoreductase activity, acting on paired donors, with incorporation or reduction of molecular oxygen; F:heme binding; P:oxidation-reduction process
Q6DBW5	U6 snRNA-associated Sm-like protein LSm1 OS=Danio rerio OX=7955 GN=lsm1 PE=1 SV=1	P:deadenylation-dependent decapping of nuclear-transcribed mRNA; F:RNA cap binding; C:P-body; P:mRNA processing; C:Lsm1-7-Pat1 complex
Q6DBW7	Dci protein (Fragment) OS=Danio rerio OX=7955 GN=eci1 PE=2 SV=1	F:enoyl-CoA hydratase activity; C:mitochondrion; P:fatty acid beta-oxidation
Q6DBY1	Malic enzyme OS=Danio rerio OX=7955 GN=me2 PE=2 SV=1	F:malate dehydrogenase (decarboxylating) (NAD+) activity; F:malate dehydrogenase (decarboxylating) (NADP+) activity; C:mitochondrion; P:pyruvate metabolic process; P:malate metabolic process; F:metal ion binding; F:NAD binding; P:oxidation-reduction process
Q6DC25	AU RNA binding protein/enoyl-Coenzyme A hydratase OS=Danio rerio OX=7955 GN=auh PE=2 SV=1	F:enoyl-CoA hydratase activity; C:mitochondrion; P:fatty acid beta-oxidation
Q6DC62	Calcium activated nucleotidase 1b OS=Danio rerio OX=7955 GN=cant1b PE=2 SV=1	F:guanosine-diphosphatase activity; F:calcium ion binding; C:cellular_component; P:proteoglycan biosynthetic process; F:uridine-diphosphatase activity
Q6DC71	Retinol dehydrogenase 12, like OS=Danio rerio OX=7955 GN=rdh12l PE=2 SV=1	C:cellular_component
Q6DC80	Srl protein (Fragment) OS=Danio rerio OX=7955 GN=srl PE=2 SV=1	F:GTP binding; C:cellular_component
Q6DC92	V-ral simian leukemia viral oncogene homolog Ba (ras-related) OS=Danio rerio OX=7955 GN=ralba PE=1 SV=1	F:GTPase activity; F:GTP binding; C:plasma membrane; P:Ras protein signal transduction; F:GDP binding
Q6DEG3	Kmo protein (Fragment) OS=Danio rerio OX=7955 GN=kmo PE=2 SV=1	F:kynurenine 3-monooxygenase activity; C:mitochondrial outer membrane; P:tryptophan catabolic process; C:integral component of membrane; P:quinolinate biosynthetic process; P:'de novo' NAD biosynthetic process from tryptophan; P:anthranilate metabolic process; P:oxidation-reduction process; F:FAD binding
Q6DEJ3	Zgc:101071 OS=Danio rerio OX=7955 GN=acsl1b PE=2 SV=1	F:catalytic activity; C:cellular_component
Q6DG14	Zgc:114138 protein (Fragment) OS=Danio rerio OX=7955 GN=idi1 PE=2 SV=1	F:isopentenyl-diphosphate delta-isomerase activity; C:cytoplasm; P:isopentenyl diphosphate biosynthetic process; F:hydrolase activity
Q6DG30	Serpin peptidase inhibitor, clade B (Ovalbumin), member 1 OS=Danio rerio OX=7955 GN=serpinb1 PE=1 SV=1	F:serine-type endopeptidase inhibitor activity; C:extracellular space; P:negative regulation of endopeptidase activity
Q6DG54	Pyruvate kinase OS=Danio rerio OX=7955 GN=pkmb PE=2 SV=1	F:magnesium ion binding; F:pyruvate kinase activity; C:cytoplasm; P:glycolytic process; F:kinase activity; F:potassium ion binding; P:cellular response to insulin stimulus
Q6DG67	ATP-citrate synthase OS=Danio rerio OX=7955 GN=aclya PE=2 SV=1	F:ATP citrate synthase activity; F:ATP binding; C:cytosol; P:acetyl-CoA biosynthetic process; P:citrate metabolic process; P:fatty acid biosynthetic process; F:lyase activity; F:metal ion binding; F:cofactor binding
Q6DG72	Deoxyribonuclease OS=Danio rerio OX=7955 GN=dnase1 PE=1 SV=1	P:DNA catabolic process, endonucleolytic; F:DNA binding; F:deoxyribonuclease I activity; C:nucleus
Q6DG81	Plastin 3 (T isoform) OS=Danio rerio OX=7955 GN=pls3 PE=1 SV=1	F:calcium ion binding; C:cytoplasm; C:actin filament; P:motor neuron axon guidance; P:bone mineralization; C:actin filament bundle; P:embryonic cranial skeleton morphogenesis; F:actin filament binding; P:actin filament bundle assembly; P:actin filament network formation
Q6DG85	Uricase OS=Danio rerio OX=7955 GN=uox PE=1 SV=1
Q6DG86	Serine--pyruvate aminotransferase OS=Danio rerio OX=7955 GN=agxta PE=2 SV=1	F:serine-pyruvate transaminase activity; C:peroxisome; F:alanine-glyoxylate transaminase activity; P:glycine biosynthetic process, by transamination of glyoxylate
Q6DGA0	Zgc:91854 protein OS=Danio rerio OX=7955 GN=blvrb PE=2 SV=1	C:cellular_component
Q6DGE2	Propionyl-Coenzyme A carboxylase, alpha polypeptide OS=Danio rerio OX=7955 GN=pcca PE=2 SV=1	F:ATP binding; C:cellular_component; F:ligase activity; F:metal ion binding
Q6DGH3	Protein transport protein Sec61 subunit beta OS=Danio rerio OX=7955 GN=sec61b PE=1 SV=1	C:Sec61 translocon complex; P:intracellular protein transport; C:integral component of membrane
Q6DGI6	Thioredoxin OS=Danio rerio OX=7955 GN=txn PE=1 SV=1	C:cell; P:glycerol ether metabolic process; F:protein disulfide oxidoreductase activity; P:cell redox homeostasis; P:oxidation-reduction process
Q6DGJ6	Peroxiredoxin 2 OS=Danio rerio OX=7955 GN=prdx2 PE=1 SV=1	C:cell; C:cytosol; F:thioredoxin peroxidase activity; P:removal of superoxide radicals; P:leukocyte activation; P:cell redox homeostasis; P:oxidation-reduction process
Q6DGK4	Zgc:92880 protein OS=Danio rerio OX=7955 GN=hbba2 PE=2 SV=1	F:peroxidase activity; F:oxygen carrier activity; C:hemoglobin complex; P:oxygen transport; F:oxygen binding; F:heme binding; F:haptoglobin binding; C:haptoglobin-hemoglobin complex; P:hydrogen peroxide catabolic process; F:organic acid binding; F:metal ion binding; P:cellular oxidant detoxification
Q6DGL0	Ribosomal protein L18 OS=Danio rerio OX=7955 GN=rpl18 PE=1 SV=1	F:RNA binding; F:structural constituent of ribosome; P:translation; C:cytosolic large ribosomal subunit
Q6DGL1	Myeloid-derived growth factor OS=Danio rerio OX=7955 GN=mydgf PE=1 SV=1	P:positive regulation of endothelial cell proliferation; F:molecular_function; C:extracellular space; P:positive regulation of angiogenesis
Q6DGL9	Ribosomal protein L38 OS=Danio rerio OX=7955 GN=rpl38 PE=1 SV=1	F:structural constituent of ribosome; P:translation; P:ribonucleoprotein complex assembly; C:cytosolic large ribosomal subunit; P:chordate embryonic development
Q6DGM0	Ribosomal protein L35a OS=Danio rerio OX=7955 GN=rpl35a PE=1 SV=1	P:cytoplasmic translation; F:structural constituent of ribosome; C:cytosolic large ribosomal subunit; P:erythrocyte differentiation; P:ribosomal large subunit biogenesis; P:chordate embryonic development
Q6DGM9	NADH:ubiquinone oxidoreductase subunit A7 OS=Danio rerio OX=7955 GN=ndufa7 PE=1 SV=1	C:mitochondrial respiratory chain complex I; P:mitochondrial electron transport, NADH to ubiquinone; F:NADH dehydrogenase (ubiquinone) activity
Q6DGN1	Ubiquinol-cytochrome c reductase, complex III subunit VII OS=Danio rerio OX=7955 GN=uqcrq PE=2 SV=1	C:mitochondrial respiratory chain complex III; P:mitochondrial electron transport, ubiquinol to cytochrome c; F:ubiquinol-cytochrome-c reductase activity
Q6DGP0	OTU domain, ubiquitin aldehyde binding 1 OS=Danio rerio OX=7955 GN=otub1b PE=2 SV=1	F:thiol-dependent ubiquitin-specific protease activity; C:nucleus; F:NEDD8-specific protease activity; F:ubiquitin binding; P:protein K48-linked deubiquitination
Q6DGP6	SUB1 homolog (S. cerevisiae) OS=Danio rerio OX=7955 GN=sub1b PE=1 SV=1	F:DNA binding; F:transcription coactivator activity; C:nucleus; C:transcription factor complex; P:positive regulation of transcription initiation from RNA polymerase II promoter
Q6DGR3	Signal peptidase complex catalytic subunit SEC11 OS=Danio rerio OX=7955 GN=sec11a PE=2 SV=1	C:endoplasmic reticulum; C:signal peptidase complex; P:signal peptide processing; F:serine-type peptidase activity; C:integral component of membrane
Q6DGU9	Glutathione S-transferase kappa OS=Danio rerio OX=7955 GN=gstk1 PE=1 SV=1	F:glutathione transferase activity; F:glutathione peroxidase activity; C:mitochondrion; C:peroxisome; P:glutathione metabolic process; F:protein disulfide oxidoreductase activity; P:oxidation-reduction process; P:cellular oxidant detoxification
Q6DGV5	RAB10, member RAS oncogene family OS=Danio rerio OX=7955 GN=rab10 PE=1 SV=1	F:GTPase activity; F:GTP binding; C:Golgi apparatus; C:plasma membrane; P:intracellular protein transport; P:vesicle docking involved in exocytosis; C:synaptic vesicle; P:protein secretion; P:regulation of exocytosis; P:Rab protein signal transduction; C:insulin-responsive compartment; P:cellular response to insulin stimulus; C:recycling endosome; P:axon development; P:protein localization to pla…
Q6DGX1	Succinate--CoA ligase [ADP/GDP-forming] subunit alpha, mitochondrial OS=Danio rerio OX=7955 GN=suclg1 PE=2 SV=1	F:nucleotide binding; F:nucleoside diphosphate kinase activity; F:succinate-CoA ligase (ADP-forming) activity; F:succinate-CoA ligase (GDP-forming) activity; C:mitochondrion; C:cytosol; P:tricarboxylic acid cycle; P:succinyl-CoA metabolic process; P:succinate metabolic process; P:nucleoside diphosphate phosphorylation; P:nucleoside triphosphate biosynthetic process; F:cofactor binding
Q6DGX4	Glycine cleavage system H protein OS=Danio rerio OX=7955 GN=gcshb PE=1 SV=1	C:mitochondrion; C:glycine cleavage complex; P:glycine decarboxylation via glycine cleavage system
Q6DGX8	Proteasome subunit alpha type OS=Danio rerio OX=7955 GN=psma1 PE=1 SV=1	F:threonine-type endopeptidase activity; C:nucleus; C:cytoplasm; P:proteasomal ubiquitin-independent protein catabolic process; C:proteasome core complex, alpha-subunit complex; P:proteasome-mediated ubiquitin-dependent protein catabolic process
Q6DGY8	Proteasome subunit alpha type OS=Danio rerio OX=7955 GN=psma6b PE=1 SV=1	F:threonine-type endopeptidase activity; C:nucleus; C:cytoplasm; P:proteasomal ubiquitin-independent protein catabolic process; C:proteasome core complex, alpha-subunit complex; P:proteasome-mediated ubiquitin-dependent protein catabolic process
Q6DH63	Cytochrome c oxidase subunit OS=Danio rerio OX=7955 GN=cox6b1 PE=1 SV=1	C:mitochondrion
Q6DH68	Ketohexokinase OS=Danio rerio OX=7955 GN=khk PE=2 SV=1	F:ketohexokinase activity; C:cytoplasm; P:fructose metabolic process; P:response to sucrose; P:response to glucose; P:response to fructose; P:response to zinc ion; P:response to insulin; P:carbohydrate phosphorylation; P:regulation of glycogen metabolic process
Q6DH80	Lysozyme g OS=Danio rerio OX=7955 GN=lygl1 PE=1 SV=1	F:lysozyme activity; C:extracellular region; P:peptidoglycan catabolic process; P:cell wall macromolecule catabolic process; P:defense response to Gram-positive bacterium
Q6DH98	CNDP dipeptidase 2 (Metallopeptidase M20 family) OS=Danio rerio OX=7955 GN=cndp2 PE=2 SV=1	C:cellular_component; P:proteolysis; F:metallopeptidase activity; F:dipeptidase activity; F:metal ion binding
Q6DHB4	Cpa1 protein (Fragment) OS=Danio rerio OX=7955 GN=cpa1 PE=2 SV=1	F:metallocarboxypeptidase activity; C:extracellular space; P:proteolysis; F:zinc ion binding
Q6DHB6	Keratin 91 OS=Danio rerio OX=7955 GN=krt91 PE=1 SV=1	F:structural molecule activity; C:intermediate filament; P:biological_process
Q6DHB8	Carboxypeptidase A2 (Pancreatic) OS=Danio rerio OX=7955 GN=cpa2 PE=2 SV=1	F:metallocarboxypeptidase activity; C:extracellular space; P:proteolysis; F:zinc ion binding
Q6DHB9	Saccharopine dehydrogenase a OS=Danio rerio OX=7955 GN=sccpdha.1 PE=1 SV=1	C:mitochondrion; C:lipid droplet; C:plasma membrane; P:glycolipid biosynthetic process; F:oxidoreductase activity; P:oxidation-reduction process
Q6DHC7	CD36 antigen OS=Danio rerio OX=7955 GN=cd36 PE=2 SV=1	C:plasma membrane; P:immune response; P:cell surface receptor signaling pathway; P:sensory perception of chemical stimulus; C:integral component of membrane; P:response to vitamin B3; P:response to prostaglandin; P:defense response to bacterium
Q6DHD5	Aldo-keto reductase family 7, member A3 (aflatoxin aldehyde reductase) OS=Danio rerio OX=7955 GN=akr7a3 PE=1 SV=1	C:cellular_component
Q6DHD6	Aldose 1-epimerase OS=Danio rerio OX=7955 GN=galm PE=2 SV=1	F:aldose 1-epimerase activity; C:cellular_component; P:glucose metabolic process; F:carbohydrate binding; P:galactose catabolic process via UDP-galactose
Q6DHD8	Annexin OS=Danio rerio OX=7955 GN=anxa2b PE=1 SV=1	F:phospholipase inhibitor activity; F:calcium ion binding; F:calcium-dependent phospholipid binding; F:cytoskeletal protein binding; P:negative regulation of catalytic activity
Q6DHD9	Zgc:112160 protein (Fragment) OS=Danio rerio OX=7955 GN=zgc:112160 PE=2 SV=1	F:serine-type endopeptidase activity; C:cellular_component; P:proteolysis
Q6DHE2	Apolipoprotein A-IV (Fragment) OS=Danio rerio OX=7955 GN=apoa4b.1 PE=2 SV=1	C:extracellular region; P:lipid transport; F:lipid binding; P:lipoprotein metabolic process
Q6DHE7	Zgc:92356 OS=Danio rerio OX=7955 GN=decr1 PE=2 SV=1
Q6DHG7	Sulfotransferase OS=Danio rerio OX=7955 GN=sult1st3 PE=2 SV=1	F:sulfotransferase activity
Q6DHH8	Sulfotransferase OS=Danio rerio OX=7955 GN=sult1st6 PE=1 SV=1	F:estrone sulfotransferase activity; C:cellular_component
Q6DHI9	Proteasome subunit beta OS=Danio rerio OX=7955 GN=psmb2 PE=1 SV=1	F:threonine-type endopeptidase activity; C:nucleus; C:cytoplasm; C:proteasome core complex; P:proteasomal ubiquitin-independent protein catabolic process; P:proteasome-mediated ubiquitin-dependent protein catabolic process
Q6DHK5	Zgc:92254 OS=Danio rerio OX=7955 GN=gsto1 PE=2 SV=1	F:glutathione transferase activity; C:cytoplasm; F:glutathione dehydrogenase (ascorbate) activity; P:oxidation-reduction process; P:cellular oxidant detoxification
Q6DHL6	40S ribosomal protein S6 OS=Danio rerio OX=7955 GN=rps6 PE=1 SV=1	F:structural constituent of ribosome; C:ribosome; P:translation
Q6DHP2	Troponin I type 2b (skeletal, fast), tandem duplicate 2 OS=Danio rerio OX=7955 GN=tnni2b.2 PE=1 SV=1	P:skeletal muscle contraction; F:molecular_function; C:troponin complex; P:cardiac muscle contraction
Q6DHP7	Guanylate-binding protein 1 OS=Danio rerio OX=7955 GN=gbp1 PE=1 SV=1	F:GTPase activity; F:GTP binding
Q6DHQ3	N-acyl-aromatic-L-amino acid amidohydrolase (carboxylate-forming) B OS=Danio rerio OX=7955 GN=acy3.2 PE=2 SV=1
Q6DHR4	Bisphosphate nucleotidase 1 OS=Danio rerio OX=7955 GN=bpnt1 PE=2 SV=1	F:3'(2'),5'-bisphosphate nucleotidase activity; P:dephosphorylation; P:phosphatidylinositol phosphorylation
Q6DHR6	Thimet oligopeptidase 1 OS=Danio rerio OX=7955 GN=thop1 PE=1 SV=1	F:metalloendopeptidase activity; C:mitochondrial intermembrane space; P:proteolysis; P:peptide metabolic process; F:metal ion binding
Q6DHR7	Alpha-amylase OS=Danio rerio OX=7955 GN=zgc:92137 PE=2 SV=1	F:alpha-amylase activity; P:carbohydrate metabolic process; F:cation binding; F:alpha-amylase activity (releasing maltohexaose)
Q6DHS1	Actin alpha 2, smooth muscle OS=Danio rerio OX=7955 GN=acta2 PE=1 SV=1	F:ATP binding; C:cytoplasm; P:positive regulation of gene expression; C:actin cytoskeleton; C:lamellipodium; C:filopodium; C:cell body; P:heart contraction; P:mesenchyme migration
Q6DHS2	Fibrinogen alpha chain OS=Danio rerio OX=7955 GN=fga PE=2 SV=1
Q6DHS3	Ribosomal protein L15 OS=Danio rerio OX=7955 GN=rpl15 PE=1 SV=1	P:cytoplasmic translation; F:RNA binding; F:structural constituent of ribosome; C:cytosolic large ribosomal subunit
Q6DHS5	UDP-glucuronosyltransferase (Fragment) OS=Danio rerio OX=7955 GN=ugt1a1 PE=2 SV=1	F:glucuronosyltransferase activity; C:integral component of membrane
Q6DHT0	Cathepsin L.1 OS=Danio rerio OX=7955 GN=ctsl.1 PE=1 SV=1	F:cysteine-type endopeptidase activity; C:extracellular space; C:lysosome; P:immune response; P:proteolysis involved in cellular protein catabolic process
Q6DHT4	Aldehyde dehydrogenase 6 family, member A1 OS=Danio rerio OX=7955 GN=aldh6a1 PE=1 SV=1	F:methylmalonate-semialdehyde dehydrogenase (acylating) activity; C:mitochondrion; P:thymine catabolic process; P:valine catabolic process; F:malonate-semialdehyde dehydrogenase (acetylating) activity; P:oxidation-reduction process
Q6DHT8	Ferritin OS=Danio rerio OX=7955 GN=fthl27 PE=1 SV=1	C:cell; C:cytoplasm; P:iron ion transport; P:intracellular sequestering of iron ion; F:ferrous iron binding; F:ferric iron binding
Q6DHU3	Keratin 97 OS=Danio rerio OX=7955 GN=krt97 PE=1 SV=1	F:structural molecule activity; C:intermediate filament
Q6DI12	Methylenetetrahydrofolate dehydrogenase (NADP+ dependent) OS=Danio rerio OX=7955 GN=mthfd1b PE=2 SV=1	F:formate-tetrahydrofolate ligase activity; F:methenyltetrahydrofolate cyclohydrolase activity; F:methylenetetrahydrofolate dehydrogenase (NADP+) activity; F:ATP binding; C:cytoplasm; P:purine nucleobase biosynthetic process; P:10-formyltetrahydrofolate biosynthetic process; P:oxidation-reduction process
Q6DI14	Prohibitin OS=Danio rerio OX=7955 GN=phb2b PE=2 SV=1	F:molecular_function; C:mitochondrial inner membrane
Q6DI20	Dipeptidyl peptidase 3 OS=Danio rerio OX=7955 GN=dpp3 PE=1 SV=1	C:cytoplasm; P:proteolysis; F:metallopeptidase activity; F:dipeptidyl-peptidase activity; F:metal ion binding
Q6DI22	Hydroxyacyl-CoA dehydrogenase OS=Danio rerio OX=7955 GN=hadh PE=1 SV=1	F:3-hydroxyacyl-CoA dehydrogenase activity; P:fatty acid metabolic process; P:oxidation-reduction process; F:NAD+ binding
Q6DRB2	68kDa signal recognition particle (Fragment) OS=Danio rerio OX=7955 GN=srp68 PE=2 SV=1	F:signal recognition particle binding; C:signal recognition particle, endoplasmic reticulum targeting; P:SRP-dependent cotranslational protein targeting to membrane; F:7S RNA binding; F:endoplasmic reticulum signal peptide binding
Q6DRC0	Serine--tRNA ligase, cytoplasmic OS=Danio rerio OX=7955 GN=sars PE=1 SV=1
Q6DRC1	Small nuclear ribonucleoprotein F OS=Danio rerio OX=7955 GN=snrpf PE=2 SV=1	P:spliceosomal snRNP assembly; F:RNA binding; C:U1 snRNP; C:small nucleolar ribonucleoprotein complex; C:catalytic step 2 spliceosome
Q6DRC4	Eukaryotic translation initiation factor 3 subunit G OS=Danio rerio OX=7955 GN=eif3g PE=1 SV=1
Q6DRD1	ATP synthase oligomycin sensitivity conferral protein OS=Danio rerio OX=7955 GN=atp5po PE=1 SV=1	P:ATP synthesis coupled proton transport; F:proton-transporting ATP synthase activity, rotational mechanism
Q6DRD2	26S protease regulatory subunit S10B OS=Danio rerio OX=7955 GN=psmc6 PE=1 SV=1	F:ATP binding; F:peptidase activity; C:proteasome regulatory particle, base subcomplex; F:ATPase activity; P:ubiquitin-dependent ERAD pathway; C:cytosolic proteasome complex; P:positive regulation of RNA polymerase II transcriptional preinitiation complex assembly
Q6DRF3	Proteasome subunit beta OS=Danio rerio OX=7955 GN=psmb1 PE=1 SV=1	F:threonine-type endopeptidase activity; C:nucleus; C:cytoplasm; C:proteasome core complex; P:proteasomal ubiquitin-independent protein catabolic process; P:proteasome-mediated ubiquitin-dependent protein catabolic process
Q6DRI1	Eukaryotic translation initiation factor 3 subunit E-A OS=Danio rerio OX=7955 GN=eif3ea PE=2 SV=2
Q6DRJ2	Glutaminyl-tRNA synthetase OS=Danio rerio OX=7955 GN=qars1 PE=2 SV=1	F:glutamine-tRNA ligase activity; F:ATP binding; C:cytosol; P:glutaminyl-tRNA aminoacylation; C:aminoacyl-tRNA synthetase multienzyme complex
Q6DRK5	Coatomer subunit alpha OS=Danio rerio OX=7955 GN=copa PE=2 SV=1	C:Golgi membrane; F:structural molecule activity; P:intracellular protein transport; P:endoplasmic reticulum to Golgi vesicle-mediated transport; P:retrograde vesicle-mediated transport, Golgi to endoplasmic reticulum; P:intra-Golgi vesicle-mediated transport; C:COPI vesicle coat; P:notochord development; P:somite development
Q6DRN7	60S ribosomal protein L14 OS=Danio rerio OX=7955 GN=rpl14 PE=2 SV=1	F:RNA binding; F:structural constituent of ribosome; P:translation; C:cytosolic large ribosomal subunit; P:ribosomal large subunit biogenesis
Q6GMG0	Major histocompatibility complex class I UBA OS=Danio rerio OX=7955 GN=mhc1uba PE=1 SV=1	C:extracellular space; C:external side of plasma membrane; C:integral component of membrane
Q6GMG7	Ankyrin repeat and sterile alpha motif domain-containing 4B OS=Danio rerio OX=7955 GN=anks4b PE=2 SV=1	F:molecular_function; C:cellular_component; P:biological_process
Q6GMJ1	Carboxylic ester hydrolase (Fragment) OS=Danio rerio OX=7955 GN=ces2a PE=1 SV=1	C:extracellular space; P:biological_process; F:carboxylic ester hydrolase activity
Q6GMJ8	Sulfurtransferase (Fragment) OS=Danio rerio OX=7955 GN=zgc:162544 PE=2 SV=1	F:thiosulfate sulfurtransferase activity; C:mitochondrion; P:transsulfuration
Q6GQL7	Fhla protein OS=Danio rerio OX=7955 GN=fhl1a PE=1 SV=1	P:cardiac ventricle morphogenesis; P:cardiac atrium morphogenesis; P:locomotory behavior; P:skeletal muscle satellite cell differentiation; C:Z disc; F:metal ion binding; P:cardiac muscle tissue development
Q6GQM1	Tubulin alpha chain OS=Danio rerio OX=7955 GN=tuba7l PE=1 SV=1	P:microtubule cytoskeleton organization; P:mitotic cell cycle; F:GTPase activity; F:structural constituent of cytoskeleton; F:GTP binding; C:cytoplasm; C:microtubule
Q6GQM3	Proteasome subunit alpha type OS=Danio rerio OX=7955 GN=psma6l PE=1 SV=1	F:threonine-type endopeptidase activity; C:nucleus; C:cytoplasm; P:proteasomal ubiquitin-independent protein catabolic process; C:proteasome core complex, alpha-subunit complex; P:proteasome-mediated ubiquitin-dependent protein catabolic process
Q6GQN6	Acaa1 protein OS=Danio rerio OX=7955 GN=acaa1 PE=1 SV=1	F:acetyl-CoA C-acyltransferase activity; C:peroxisome; P:fatty acid beta-oxidation; P:phenylacetate catabolic process
Q6GQN9	Dehydrogenase/reductase (SDR family) member 1 OS=Danio rerio OX=7955 GN=dhrs1 PE=1 SV=1
Q6GQP0	Cyp3a65 protein (Fragment) OS=Danio rerio OX=7955 GN=cyp3a65 PE=2 SV=1	F:iron ion binding; F:steroid hydroxylase activity; P:response to xenobiotic stimulus; C:integral component of membrane; F:oxidoreductase activity, acting on paired donors, with incorporation or reduction of molecular oxygen; F:heme binding; P:oxidation-reduction process
Q6GTE7	GTP-binding nuclear protein Ran OS=Danio rerio OX=7955 GN=ran PE=2 SV=1	F:GTPase activity; F:GTP binding; C:nucleus; P:nucleocytoplasmic transport; P:protein transport
Q6IMW5	Fatty acid-binding protein 6, ileal (gastrotropin) OS=Danio rerio OX=7955 GN=fabp6 PE=1 SV=1	F:lipid binding; F:bile acid binding
Q6IMW6	Ribosomal protein S13 OS=Danio rerio OX=7955 GN=rps13 PE=1 SV=1	F:structural constituent of ribosome; C:nucleolus; P:translation; C:cytosolic small ribosomal subunit; F:small ribosomal subunit rRNA binding
Q6IMW7	Parvalbumin 4 OS=Danio rerio OX=7955 GN=pvalb4 PE=1 SV=1	F:calcium ion binding; C:nucleus; C:cytoplasm
Q6IMW8	Ribosomal protein L39 OS=Danio rerio OX=7955 GN=rpl39 PE=1 SV=1	F:structural constituent of ribosome; C:ribosome; P:translation
Q6IMW9	LSM6 homolog, U6 small nuclear RNA and mRNA degradation-associated OS=Danio rerio OX=7955 GN=lsm6 PE=1 SV=1	P:mRNA splicing, via spliceosome; C:P-body; F:RNA binding; C:spliceosomal complex; C:U6 snRNP; C:nucleolus; C:small nucleolar ribonucleoprotein complex; P:maturation of SSU-rRNA; C:U4/U6 x U5 tri-snRNP complex
Q6IQ57	Signal sequence receptor, delta OS=Danio rerio OX=7955 GN=ssr4 PE=2 SV=1	C:endoplasmic reticulum; C:integral component of membrane; P:cellular response to estrogen stimulus
Q6IQ59	Ubiquinol-cytochrome c reductase core protein 2b OS=Danio rerio OX=7955 GN=uqcrc2b PE=1 SV=1	F:metalloendopeptidase activity; C:mitochondrial inner membrane; P:protein processing involved in protein targeting to mitochondrion; C:mitochondrial processing peptidase complex; F:metal ion binding
Q6IQ66	Nudix (nucleoside diphosphate-linked moiety X)-type motif 5 OS=Danio rerio OX=7955 GN=nudt5 PE=1 SV=1	C:nucleus; P:nucleoside phosphate metabolic process; P:ribose phosphate metabolic process; F:ADP-ribose diphosphatase activity
Q6IQB1	Ribosomal protein L5b OS=Danio rerio OX=7955 GN=rpl5b PE=1 SV=1	P:ribosomal large subunit assembly; F:structural constituent of ribosome; P:translation; F:5S rRNA binding; C:cytosolic large ribosomal subunit
Q6IQD7	Tropomyosin 2 (beta) OS=Danio rerio OX=7955 GN=tpm2 PE=1 SV=1	C:striated muscle thin filament; C:actin filament; P:muscle contraction; P:actin filament organization; F:actin filament binding
Q6IQF0	Zgc:110339 OS=Danio rerio OX=7955 GN=zgc:110339 PE=2 SV=2	F:molecular_function; C:cellular_component; P:biological_process
Q6IQH4	Proteasome 26S subunit, non-ATPase 8 OS=Danio rerio OX=7955 GN=psmd8 PE=1 SV=1	F:molecular_function; C:cytosol; C:proteasome regulatory particle, lid subcomplex; P:proteasome-mediated ubiquitin-dependent protein catabolic process
Q6IQI6	60S ribosomal protein L11 OS=Danio rerio OX=7955 GN=rpl11 PE=1 SV=1	P:ribosomal large subunit assembly; F:RNA binding; F:structural constituent of ribosome; P:translation; P:apoptotic process; C:cytosolic large ribosomal subunit; P:hemoglobin biosynthetic process; P:glucose homeostasis; P:chordate embryonic development; P:regulation of innate immune response; P:erythrocyte development
Q6IQI7	Heat shock 10 protein 1 OS=Danio rerio OX=7955 GN=hspe1 PE=1 SV=1	C:mitochondrial matrix; F:metal ion binding; F:unfolded protein binding; P:chaperone cofactor-dependent protein refolding; F:chaperone binding
Q6IQJ2	Tubulin beta chain OS=Danio rerio OX=7955 GN=zgc:55461 PE=1 SV=1	P:microtubule cytoskeleton organization; P:mitotic cell cycle; F:GTPase activity; F:structural constituent of cytoskeleton; F:GTP binding; C:cytoplasm; C:microtubule
Q6IQJ4	Tmed9 protein (Fragment) OS=Danio rerio OX=7955 GN=tmed9 PE=2 SV=1	F:molecular_function; C:endoplasmic reticulum; C:endoplasmic reticulum-Golgi intermediate compartment; C:Golgi apparatus; P:intracellular protein transport; P:endoplasmic reticulum to Golgi vesicle-mediated transport; P:Golgi organization; C:integral component of membrane; C:COPII-coated ER to Golgi transport vesicle
Q6IQL4	D-dopachrome tautomerase OS=Danio rerio OX=7955 GN=ddt PE=2 SV=1	F:molecular_function; C:cellular_component; P:negative regulation of apoptotic process; P:inner ear development
Q6IQM2	Cytochrome c OS=Danio rerio OX=7955 GN=cyc PE=3 SV=3
Q6IQN5	Rac family small GTPase 2 OS=Danio rerio OX=7955 GN=rac2 PE=1 SV=1	P:neutrophil homeostasis; P:neutrophil mediated immunity; F:GTPase activity; F:GTP binding; C:cytoskeleton; C:plasma membrane; C:cell cortex; P:actin filament organization; P:Rho protein signal transduction; P:motor neuron axon guidance; P:regulation of cell shape; P:response to wounding; P:Rac protein signal transduction; F:protein kinase binding; P:cell projection assembly; P:cortical cytoskele…
Q6IQN8	Acyl-Coenzyme A dehydrogenase, long chain OS=Danio rerio OX=7955 GN=acadl PE=2 SV=1	F:long-chain-acyl-CoA dehydrogenase activity; C:mitochondrion; F:palmitoyl-CoA oxidase activity; P:carnitine metabolic process, CoA-linked; P:fatty acid beta-oxidation using acyl-CoA dehydrogenase; P:long-chain fatty acid catabolic process; F:flavin adenine dinucleotide binding
Q6IQP4	RAP1A, member of RAS oncogene family OS=Danio rerio OX=7955 GN=rap1aa PE=1 SV=1	P:activation of MAPK activity; P:chondrocyte intercalation involved in growth plate cartilage morphogenesis; F:GTPase activity; F:MAP kinase kinase activity; F:GTP binding; C:plasma membrane; P:heart development; F:GDP binding; P:Rap protein signal transduction; P:cellular response to cAMP; P:negative regulation of synaptic vesicle exocytosis
Q6IQP5	Enolase 1, (Alpha) OS=Danio rerio OX=7955 GN=eno1a PE=2 SV=1	C:phosphopyruvate hydratase complex; F:magnesium ion binding; F:phosphopyruvate hydratase activity; P:glycolytic process
Q6IQQ0	Ribosomal protein L21 OS=Danio rerio OX=7955 GN=rpl21 PE=1 SV=1	F:structural constituent of ribosome; P:translation; C:cytosolic large ribosomal subunit
Q6IQQ7	Lumican OS=Danio rerio OX=7955 GN=lum PE=1 SV=1
Q6IQR5	Isocitrate dehydrogenase [NAD] subunit, mitochondrial OS=Danio rerio OX=7955 GN=idh3b PE=2 SV=1	F:magnesium ion binding; F:isocitrate dehydrogenase (NAD+) activity; C:mitochondrion; P:tricarboxylic acid cycle; P:isocitrate metabolic process; F:NAD binding
Q6IQR6	Reticulocalbin 3, EF-hand calcium binding domain OS=Danio rerio OX=7955 GN=rcn3 PE=2 SV=1	F:calcium ion binding; C:endoplasmic reticulum
Q6IQT1	Ywhai protein OS=Danio rerio OX=7955 GN=ywhaz PE=2 SV=1	C:cellular_component; F:protein domain specific binding
Q6IQU1	Zgc:86611 OS=Danio rerio OX=7955 GN=akr1b1.1 PE=2 SV=1	F:alditol:NADP+ 1-oxidoreductase activity; C:cytosol; P:oxidation-reduction process
Q6IQU9	Zgc:86599 OS=Danio rerio OX=7955 GN=zgc:86599 PE=2 SV=1	F:cytochrome-c oxidase activity; C:mitochondrial envelope; P:mitochondrial electron transport, cytochrome c to oxygen; P:mitochondrial ATP synthesis coupled proton transport
Q6IQX2	Collagen, type I, alpha 2 OS=Danio rerio OX=7955 GN=col1a2 PE=1 SV=1	P:skeletal system development; F:extracellular matrix structural constituent; C:collagen type I trimer; C:extracellular space; P:response to mechanical stimulus; P:extracellular matrix organization
Q6JWU7	Coatomer subunit beta' OS=Danio rerio OX=7955 GN=copb2 PE=2 SV=1	C:Golgi membrane; F:structural molecule activity; P:intracellular protein transport; P:endoplasmic reticulum to Golgi vesicle-mediated transport; P:retrograde vesicle-mediated transport, Golgi to endoplasmic reticulum; P:intra-Golgi vesicle-mediated transport; C:COPI vesicle coat; P:notochord development; P:somite development
Q6NSM6	Zgc:85963 OS=Danio rerio OX=7955 GN=epb41l3b PE=2 SV=1	F:actin binding; F:structural molecule activity; C:cytoskeleton; C:plasma membrane; P:actomyosin structure organization
Q6NSN2	Amine oxidase [flavin-containing] OS=Danio rerio OX=7955 GN=mao PE=1 SV=1
Q6NSN6	Serine/threonine-protein phosphatase OS=Danio rerio OX=7955 GN=ppp1caa PE=1 SV=1	F:protein serine/threonine phosphatase activity; C:nucleus; C:cytoplasm; P:protein dephosphorylation; F:metal ion binding; P:convergent extension
Q6NUT4	Pabpn1 protein OS=Danio rerio OX=7955 GN=pabpn1 PE=1 SV=1	F:RNA binding
Q6NUU0	Lyric-like OS=Danio rerio OX=7955 GN=mtdha PE=2 SV=2	C:integral component of membrane; P:negative regulation of apoptotic process; P:positive regulation of I-kappaB kinase/NF-kappaB signaling; P:positive regulation of angiogenesis
Q6NUU2	Splicing factor proline/glutamine rich (Polypyrimidine tract binding protein associated) OS=Danio rerio OX=7955 GN=sfpq PE=2 SV=1	P:mRNA splicing, via spliceosome; F:transcription regulatory region sequence-specific DNA binding; F:RNA binding; C:nucleus; P:regulation of transcription, DNA-templated; P:spinal cord motor neuron differentiation; P:midbrain-hindbrain boundary initiation; P:ventricular system development; P:rhombomere boundary formation; P:central nervous system neuron axonogenesis; C:neuron projection; P:negati…
Q6NUW4	Zgc:85829 OS=Danio rerio OX=7955 GN=zgc:85829 PE=2 SV=1	P:citrulline metabolic process; P:arginine catabolic process; F:dimethylargininase activity; P:positive regulation of nitric oxide biosynthetic process
Q6NUW5	Acidic leucine-rich nuclear phosphoprotein 32 family member E OS=Danio rerio OX=7955 GN=anp32e PE=1 SV=1
Q6NUW9	FGGY carbohydrate kinase domain-containing protein OS=Danio rerio OX=7955 GN=fggy PE=2 SV=2
Q6NUX4	Leukotriene A(4) hydrolase OS=Danio rerio OX=7955 GN=lta4h PE=2 SV=1	F:epoxide hydrolase activity; F:leukotriene-A4 hydrolase activity; C:nucleus; C:cytoplasm; P:proteolysis; P:inflammatory response; F:metallopeptidase activity; F:zinc ion binding; P:response to bacterium; P:leukotriene biosynthetic process; P:neutrophil chemotaxis; P:cellular lipid metabolic process; P:epiboly involved in gastrulation with mouth forming second
Q6NUY0	Adenylate kinase 4, mitochondrial OS=Danio rerio OX=7955 GN=ak4 PE=1 SV=1	F:adenylate kinase activity; F:nucleoside diphosphate kinase activity; F:ATP binding; F:GTP binding; C:mitochondrial matrix; P:nucleoside diphosphate phosphorylation; P:ADP biosynthetic process; P:AMP metabolic process; P:ATP metabolic process; P:GTP metabolic process; F:nucleoside triphosphate adenylate kinase activity; P:nucleoside monophosphate phosphorylation
Q6NUY7	Mpx protein OS=Danio rerio OX=7955 GN=mpx PE=2 SV=1	F:peroxidase activity; C:extracellular space; C:cytoplasm; P:inflammatory response; P:response to oxidative stress; P:response to bacterium; P:regulation of hydrogen peroxide metabolic process; F:heme binding; P:oxidation-reduction process; P:cellular oxidant detoxification
Q6NUY8	Ndufa9 protein (Fragment) OS=Danio rerio OX=7955 GN=ndufa9a PE=2 SV=1	P:response to hypoxia; F:NADH dehydrogenase activity; P:oxidation-reduction process; P:ubiquinone-6 biosynthetic process
Q6NUY9	Microtubule-associated protein, RP/EB family, member 1 OS=Danio rerio OX=7955 GN=mapre1b PE=1 SV=1	C:microtubule organizing center; C:cytoplasmic microtubule; C:plasma membrane; P:regulation of microtubule polymerization or depolymerization; C:microtubule plus-end; F:microtubule plus-end binding; P:spindle assembly; C:spindle midzone; P:protein localization to microtubule plus-end
Q6NV04	Acetolactate synthase-like protein OS=Danio rerio OX=7955 GN=ilvbl PE=2 SV=1
Q6NV34	Peroxisomal 2,4-dienoyl-CoA reductase OS=Danio rerio OX=7955 GN=decr2 PE=2 SV=1
Q6NV37	Glycogenin 1 OS=Danio rerio OX=7955 GN=gyg1a PE=1 SV=1	C:cytoplasm; P:glycogen biosynthetic process; F:glycogenin glucosyltransferase activity
Q6NVA6	Myosin, light chain 9b, regulatory OS=Danio rerio OX=7955 GN=myl9b PE=1 SV=1	F:calcium ion binding
Q6NVI6	Chaperonin-containing TCP1, subunit 5 (epsilon) OS=Danio rerio OX=7955 GN=cct5 PE=1 SV=1	F:ATP binding; C:chaperonin-containing T-complex; P:protein folding; P:skeletal muscle thin filament assembly; F:unfolded protein binding
Q6NW56	KH domain containing, RNA binding, signal transduction associated 1 OS=Danio rerio OX=7955 GN=khdrbs1a PE=1 SV=1	F:SH3/SH2 adaptor activity; C:nucleus; F:poly(A) binding; P:positive regulation of signal transduction; F:SH3 domain binding; P:regulation of mRNA splicing, via spliceosome
Q6NW62	KH domain-containing, RNA-binding, signal transduction-associated 1b OS=Danio rerio OX=7955 GN=khdrbs1b PE=1 SV=1	F:SH3/SH2 adaptor activity; C:nucleus; F:poly(A) binding; P:positive regulation of signal transduction; F:SH3 domain binding; P:regulation of mRNA splicing, via spliceosome
Q6NW70	Zona pellucida glycoprotein 3 OS=Danio rerio OX=7955 GN=zp3 PE=2 SV=2	P:binding of sperm to zona pellucida; P:egg coat formation; F:structural constituent of egg coat
Q6NW78	Zp3b protein OS=Danio rerio OX=7955 GN=zp3b PE=2 SV=1	P:binding of sperm to zona pellucida; C:extracellular matrix; F:acrosin binding; P:egg coat formation; F:structural constituent of egg coat; P:positive regulation of acrosome reaction
Q6NWC1	Vdac1 protein OS=Danio rerio OX=7955 GN=vdac1 PE=1 SV=1	C:mitochondrial outer membrane; F:voltage-gated anion channel activity; P:inorganic anion transport; C:integral component of membrane; P:anion transmembrane transport
Q6NWC3	Ribosomal protein S2 OS=Danio rerio OX=7955 GN=rps2 PE=1 SV=1	F:RNA binding; F:structural constituent of ribosome; P:translation; C:cytosolic small ribosomal subunit
Q6NWC4	Gcat protein (Fragment) OS=Danio rerio OX=7955 GN=gcat PE=2 SV=1	P:threonine catabolic process; F:glycine C-acetyltransferase activity; P:biosynthetic process; F:pyridoxal phosphate binding
Q6NWC8	Propionyl Coenzyme A carboxylase, beta polypeptide OS=Danio rerio OX=7955 GN=pccb PE=2 SV=1	F:ligase activity
Q6NWD1	Cpb1 protein (Fragment) OS=Danio rerio OX=7955 GN=cpb1 PE=2 SV=1	F:metallocarboxypeptidase activity; C:extracellular space; P:proteolysis; F:zinc ion binding; P:cellular response to xenobiotic stimulus
Q6NWE0	Ester hydrolase C11orf54 homolog OS=Danio rerio OX=7955 GN=zgc:85789 PE=2 SV=1
Q6NWE2	Sept2 protein (Fragment) OS=Danio rerio OX=7955 GN=sept2 PE=2 SV=1	F:GTPase activity; F:GTP binding; C:septin ring; C:microtubule cytoskeleton; C:septin complex; C:cell division site; P:cellular protein localization; F:molecular adaptor activity; P:cilium assembly; P:cytoskeleton-dependent cytokinesis
Q6NWF0	Zgc:85777 OS=Danio rerio OX=7955 GN=zgc:85777 PE=1 SV=1	F:acyl-CoA dehydrogenase activity; C:cellular_component; F:flavin adenine dinucleotide binding; P:oxidation-reduction process
Q6NWF2	Cathepsin H OS=Danio rerio OX=7955 GN=ctsh PE=2 SV=1	F:cysteine-type endopeptidase activity; C:extracellular space; C:lysosome; P:proteolysis involved in cellular protein catabolic process
Q6NWF6	Keratin, type II cytoskeletal 8 OS=Danio rerio OX=7955 GN=krt8 PE=1 SV=1	C:nucleoplasm; C:cytoplasm; C:nuclear matrix; C:keratin filament
Q6NWH7	DEAD (Asp-Glu-Ala-Asp) box helicase 5 OS=Danio rerio OX=7955 GN=ddx5 PE=1 SV=1	F:RNA binding; F:RNA helicase activity; F:ATP binding; C:nucleus; C:cytoplasm; C:ribonucleoprotein complex
Q6NWI5	Methylcrotonoyl-Coenzyme A carboxylase 2 (Beta) OS=Danio rerio OX=7955 GN=mccc2 PE=2 SV=1	F:methylcrotonoyl-CoA carboxylase activity; C:mitochondrion; P:leucine catabolic process; C:methylcrotonoyl-CoA carboxylase complex
Q6NWI6	Zgc:85683 OS=Danio rerio OX=7955 GN=fahd2a PE=2 SV=1
Q6NWI7	Tmed10 protein OS=Danio rerio OX=7955 GN=tmed10 PE=1 SV=1	C:endoplasmic reticulum; C:endoplasmic reticulum-Golgi intermediate compartment; C:Golgi apparatus; P:intracellular protein transport; P:endoplasmic reticulum to Golgi vesicle-mediated transport; P:Golgi organization; C:integral component of membrane; C:COPII-coated ER to Golgi transport vesicle
Q6NWI8	Zgc:85680 OS=Danio rerio OX=7955 GN=ethe1 PE=2 SV=1	C:mitochondrion; P:glutathione metabolic process; F:hydrolase activity, acting on ester bonds; F:sulfur dioxygenase activity; P:oxidation-reduction process; P:hydrogen sulfide metabolic process
Q6NWJ2	Signal peptidase complex subunit 3 OS=Danio rerio OX=7955 GN=spcs3 PE=1 SV=1	C:endoplasmic reticulum; C:signal peptidase complex; P:signal peptide processing; F:peptidase activity; C:integral component of membrane; P:protein targeting to ER
Q6NWJ5	Tubulin alpha chain OS=Danio rerio OX=7955 GN=tuba8l4 PE=1 SV=1	P:microtubule cytoskeleton organization; P:mitotic cell cycle; F:GTPase activity; F:structural constituent of cytoskeleton; F:GTP binding; C:cytoplasm; C:microtubule
Q6NWJ7	Solute carrier family 25 (Mitochondrial carrier phosphate carrier), member 3 OS=Danio rerio OX=7955 GN=slc25a3b PE=2 SV=1	F:inorganic phosphate transmembrane transporter activity; C:integral component of mitochondrial inner membrane; P:phosphate ion transmembrane transport
Q6NWK3	RAN-binding protein 1 OS=Danio rerio OX=7955 GN=ranbp1 PE=1 SV=1	F:GTPase activator activity; C:nuclear pore; C:cytoplasm; C:centrosome; F:Ran GTPase binding; P:positive regulation of GTPase activity; P:positive regulation of mitotic centrosome separation; P:intracellular transport
Q6NWL6	Ubiquitin carboxyl-terminal hydrolase OS=Danio rerio OX=7955 GN=uchl5 PE=1 SV=1	F:thiol-dependent ubiquitin-specific protease activity; C:cytoplasm; P:ubiquitin-dependent protein catabolic process; P:protein deubiquitination; C:Ino80 complex; F:proteasome binding; P:cranial skeletal system development
Q6NWX3	Transmembrane emp24 protein transport domain containing 7 OS=Danio rerio OX=7955 GN=tmed7 PE=2 SV=1	C:endoplasmic reticulum; C:endoplasmic reticulum-Golgi intermediate compartment; C:Golgi apparatus; P:intracellular protein transport; P:endoplasmic reticulum to Golgi vesicle-mediated transport; P:Golgi organization; C:integral component of membrane; C:COPII-coated ER to Golgi transport vesicle
Q6NX10	Solute carrier family 25 (Mitochondrial carrier adenine nucleotide translocator), member 4 OS=Danio rerio OX=7955 GN=slc25a4 PE=1 SV=1	F:ATP:ADP antiporter activity; C:mitochondrial inner membrane; P:ADP transport; P:ATP transport; C:integral component of membrane; P:transmembrane transport
Q6NX89	Eukaryotic translation initiation factor 5A OS=Danio rerio OX=7955 GN=eif5a PE=1 SV=1	F:translation initiation factor activity; F:translation elongation factor activity; P:translational initiation; P:translational frameshifting; F:ribosome binding; P:positive regulation of translational elongation; P:positive regulation of translational termination
Q6NX98	ST13 Hsp70-interacting protein OS=Danio rerio OX=7955 GN=st13 PE=1 SV=1	F:heat shock protein binding; F:protein dimerization activity; P:chaperone cofactor-dependent protein refolding; P:protein-containing complex assembly
Q6NXA0	Rpia protein (Fragment) OS=Danio rerio OX=7955 GN=rpia PE=2 SV=1	F:ribose-5-phosphate isomerase activity; P:D-ribose metabolic process; P:pentose-phosphate shunt, non-oxidative branch; C:intracellular membrane-bounded organelle
Q6NXB9	Protein disulfide-isomerase OS=Danio rerio OX=7955 GN=pdia7 PE=2 SV=1	F:protein disulfide isomerase activity; C:cell; C:endoplasmic reticulum; P:protein folding; C:cell surface; P:response to endoplasmic reticulum stress; P:cell redox homeostasis
Q6NXC1	RNA-binding motif protein 4.3 OS=Danio rerio OX=7955 GN=rbm4.3 PE=1 SV=1	P:regulation of alternative mRNA splicing, via spliceosome; F:mRNA binding; C:nuclear speck; P:mRNA cis splicing, via spliceosome
Q6NY27	Pdzk1l protein (Fragment) OS=Danio rerio OX=7955 GN=pdzk1 PE=2 SV=1
Q6NY77	4-hydroxy-2-oxoglutarate aldolase, mitochondrial OS=Danio rerio OX=7955 GN=zgc:77082 PE=2 SV=1
Q6NY78	Eukaryotic translation initiation factor 2, subunit 2 beta OS=Danio rerio OX=7955 GN=eif2s2 PE=2 SV=1	P:formation of translation preinitiation complex; P:formation of cytoplasmic translation initiation complex; F:mRNA binding; F:translation initiation factor activity; C:eukaryotic translation initiation factor 2 complex; F:translation initiation factor binding
Q6NY81	EH-domain-containing 1a OS=Danio rerio OX=7955 GN=ehd1a PE=1 SV=1	F:calcium ion binding; F:GTP binding; C:cellular_component; P:cilium assembly
Q6NY90	Ubiquitin carboxyl-terminal hydrolase OS=Danio rerio OX=7955 GN=usp5 PE=2 SV=1	F:cysteine-type endopeptidase activity; F:thiol-dependent ubiquitin-specific protease activity; P:ubiquitin-dependent protein catabolic process; F:zinc ion binding; P:dorsal/ventral pattern formation; P:protein deubiquitination; P:cranial skeletal system development
Q6NYA1	Heterogeneous nuclear ribonucleoprotein A/Bb OS=Danio rerio OX=7955 GN=hnrnpabb PE=1 SV=1	F:RNA binding; C:nucleoplasm; P:regulation of RNA metabolic process; F:sequence-specific double-stranded DNA binding; C:ribonucleoprotein complex
Q6NYA7	Eif4bb protein (Fragment) OS=Danio rerio OX=7955 GN=eif4bb PE=2 SV=1	F:RNA binding; C:polysome
Q6NYE1	Fibrinogen beta chain OS=Danio rerio OX=7955 GN=fgb PE=1 SV=1	F:signaling receptor binding; C:fibrinogen complex; P:platelet activation; P:protein polymerization; P:blood coagulation, fibrin clot formation
Q6NYE3	Phosphoglucomutase 2 OS=Danio rerio OX=7955 GN=pgm2 PE=1 SV=1	F:magnesium ion binding; P:carbohydrate metabolic process; F:intramolecular transferase activity, phosphotransferases
Q6NYG8	Dihydropyrimidine dehydrogenase [NADP(+)] OS=Danio rerio OX=7955 GN=dpyd PE=2 SV=1
Q6NYJ1	LIM and SH3 protein 1 OS=Danio rerio OX=7955 GN=lasp1 PE=1 SV=1	C:focal adhesion; F:metal ion binding; F:actin filament binding
Q6NYJ5	Synaptotagmin-binding, cytoplasmic RNA-interacting protein,-like OS=Danio rerio OX=7955 GN=syncripl PE=1 SV=1	C:nucleus; F:mRNA 5'-UTR binding; P:CRD-mediated mRNA stabilization; C:CRD-mediated mRNA stability complex; C:ribonucleoprotein complex
Q6NYL3	Peroxisomal bifunctional enzyme OS=Danio rerio OX=7955 GN=ehhadh PE=2 SV=1
Q6NYN3	Importin 7 OS=Danio rerio OX=7955 GN=ipo7 PE=1 SV=1	C:nuclear envelope; C:cytosol; P:protein import into nucleus; F:Ran GTPase binding
Q6NYP6	Protein phosphatase type 2C alpha 2 OS=Danio rerio OX=7955 GN=ppm1aa PE=1 SV=1	F:magnesium ion binding; F:magnesium-dependent protein serine/threonine phosphatase activity; C:nucleus; C:cytosol; P:protein dephosphorylation; F:manganese ion binding; P:negative regulation of I-kappaB kinase/NF-kappaB signaling; P:positive regulation of canonical Wnt signaling pathway
Q6NYQ7	Nicotinamide nucleotide transhydrogenase OS=Danio rerio OX=7955 GN=nnt PE=1 SV=1	C:mitochondrion; P:NADPH regeneration; F:NAD(P)+ transhydrogenase activity; C:integral component of membrane; F:NADP binding; F:NAD binding; P:proton transmembrane transport
Q6NYR4	Heat shock cognate 71 kDa protein OS=Danio rerio OX=7955 GN=hspa8 PE=1 SV=1	F:ATP binding
Q6NYR5	Cathepsin L1, a OS=Danio rerio OX=7955 GN=ctsla PE=2 SV=1	F:cysteine-type endopeptidase activity; C:extracellular space; C:lysosome; P:proteolysis involved in cellular protein catabolic process
Q6NYR6	Zgc:55605 protein OS=Danio rerio OX=7955 GN=acy1 PE=2 SV=1	F:aminoacylase activity; C:cytoplasm; P:proteolysis; P:cellular amino acid metabolic process; F:metallopeptidase activity
Q6NYV1	Proteasome (Prosome, macropain) 26S subunit, non-ATPase, 3 OS=Danio rerio OX=7955 GN=psmd3 PE=1 SV=1	P:ubiquitin-dependent protein catabolic process; P:brain development; P:larval locomotory behavior; C:proteasome regulatory particle, lid subcomplex; F:enzyme regulator activity; P:regulation of protein catabolic process; P:regulation of catalytic activity; P:otic vesicle development
Q6NYV3	H1 histone family, member 0 OS=Danio rerio OX=7955 GN=h1-0 PE=1 SV=1	C:nucleosome; F:double-stranded DNA binding; C:nucleus; P:nucleosome assembly; P:nucleosome positioning; P:chromosome condensation; F:nucleosomal DNA binding; P:negative regulation of chromatin silencing; P:negative regulation of DNA recombination
Q6NZ06	Interleukin enhancer-binding factor 2 homolog OS=Danio rerio OX=7955 GN=ilf2 PE=2 SV=1
Q6NZ29	Glutamate dehydrogenase 1a OS=Danio rerio OX=7955 GN=glud1a PE=2 SV=1	F:glutamate dehydrogenase (NAD+) activity; C:mitochondrion; P:glutamate catabolic process; P:oxidation-reduction process
Q6NZ32	Flavin-containing monooxygenase OS=Danio rerio OX=7955 GN=zgc:77439 PE=1 SV=1	F:N,N-dimethylaniline monooxygenase activity; C:cellular_component; F:flavin adenine dinucleotide binding; F:NADP binding; P:oxidation-reduction process; P:cellular response to xenobiotic stimulus
Q6NZ73	Proteasome subunit beta OS=Danio rerio OX=7955 GN=psmb8a PE=2 SV=1	F:threonine-type endopeptidase activity; C:nucleus; C:cytoplasm; C:proteasome core complex; P:proteasomal ubiquitin-independent protein catabolic process; P:proteasome-mediated ubiquitin-dependent protein catabolic process
Q6NZS4	RNA-splicing ligase RtcB homolog OS=Danio rerio OX=7955 GN=rtcb PE=2 SV=1
Q6NZU8	ATPase family, AAA domain containing 3B OS=Danio rerio OX=7955 GN=atad3 PE=2 SV=1	F:ATP binding; C:mitochondrion; P:mitochondrion organization; F:zinc ion binding
Q6NZV4	Cysteine and glycine-rich protein 1 OS=Danio rerio OX=7955 GN=csrp1a PE=1 SV=1	P:heart morphogenesis; C:nucleus; P:JNK cascade; F:structural constituent of muscle; P:Wnt signaling pathway; C:Z disc; P:neuron projection regeneration; P:cell migration involved in gastrulation; F:actinin binding; P:sarcomere organization; F:metal ion binding; P:convergent extension involved in gastrulation; P:muscle tissue development
Q6NZW5	Hsd17b4 protein OS=Danio rerio OX=7955 GN=hsd17b4 PE=2 SV=1	F:oxidoreductase activity; P:embryonic organ development; P:neuron development; P:oxidation-reduction process
Q6NZW7	Dlst protein OS=Danio rerio OX=7955 GN=dlst PE=2 SV=1	F:dihydrolipoyllysine-residue succinyltransferase activity; P:tricarboxylic acid cycle; P:ATP biosynthetic process; P:hemopoiesis; C:oxoglutarate dehydrogenase complex; P:heart contraction; P:mitochondrion morphogenesis
Q6NZZ1	Zgc:77938 OS=Danio rerio OX=7955 GN=zgc:77938 PE=2 SV=1	F:alcohol dehydrogenase activity, zinc-dependent; C:cytosol; F:zinc ion binding; P:formaldehyde catabolic process; F:S-(hydroxymethyl)glutathione dehydrogenase activity; P:oxidation-reduction process
Q6NZZ2	Actin-related protein 2/3 complex subunit 4 OS=Danio rerio OX=7955 GN=arpc4 PE=1 SV=1	F:actin binding; C:cytoplasm; C:Arp2/3 protein complex; P:Arp2/3 complex-mediated actin nucleation
Q6NZZ8	Chitinase, acidic.3 OS=Danio rerio OX=7955 GN=chia.3 PE=1 SV=1	F:chitinase activity; C:extracellular region; C:cytoplasm; P:carbohydrate metabolic process; P:chitin catabolic process; F:chitin binding
Q6P003	Phosphoglycerate kinase OS=Danio rerio OX=7955 GN=pgk1 PE=2 SV=1	P:response to hypoxia; F:phosphoglycerate kinase activity; F:ATP binding; C:cytosol; P:gluconeogenesis; P:glycolytic process; F:ADP binding; P:positive regulation of oxidative phosphorylation
Q6P016	Purine nucleoside phosphorylase OS=Danio rerio OX=7955 GN=pnp4b PE=1 SV=1
Q6P022	U2 snRNP auxiliary factor large subunit OS=Danio rerio OX=7955 GN=u2af2b PE=1 SV=1	C:commitment complex; P:mRNA processing; F:poly-pyrimidine tract binding; P:RNA splicing; C:nuclear speck; F:pre-mRNA 3'-splice site binding; C:U2-type prespliceosome; C:U2AF
Q6P026	Barrier-to-autointegration factor OS=Danio rerio OX=7955 GN=banf1 PE=1 SV=1
Q6P043	Fructose-bisphosphate aldolase OS=Danio rerio OX=7955 GN=aldoab PE=1 SV=1	F:fructose-bisphosphate aldolase activity; C:cytosol; P:glycolytic process; P:fructose 1,6-bisphosphate metabolic process
Q6P0F5	Zgc:77282 OS=Danio rerio OX=7955 GN=eif4h PE=2 SV=1	F:RNA binding; C:polysome
Q6P0G5	Tfg protein OS=Danio rerio OX=7955 GN=tfg PE=1 SV=1	C:Golgi membrane; F:identical protein binding; P:COPII vesicle coating
Q6P0G6	Myosin, light chain 1, alkali; skeletal, fast OS=Danio rerio OX=7955 GN=myl1 PE=2 SV=1	F:calcium ion binding
Q6P0H2	NAD(P)H dehydrogenase, quinone 1 OS=Danio rerio OX=7955 GN=nqo1 PE=1 SV=1	F:NAD(P)H dehydrogenase (quinone) activity; C:cytosol; F:electron transfer activity; P:electron transport chain; P:cellular response to xenobiotic stimulus
Q6P0I2	Proteasome subunit alpha type OS=Danio rerio OX=7955 GN=psma8 PE=1 SV=1	F:threonine-type endopeptidase activity; C:nucleus; C:cytoplasm; P:proteasomal ubiquitin-independent protein catabolic process; C:proteasome core complex, alpha-subunit complex; P:proteasome-mediated ubiquitin-dependent protein catabolic process
Q6P0K4	Zgc:77126 OS=Danio rerio OX=7955 GN=nansa PE=2 SV=1	F:catalytic activity; C:cellular_component; P:carbohydrate biosynthetic process; P:embryonic skeletal system development
Q6P0S2	Voltage-dependent anion channel 3 OS=Danio rerio OX=7955 GN=vdac3 PE=2 SV=1	C:mitochondrial outer membrane; F:voltage-gated anion channel activity; P:inorganic anion transport; P:fin regeneration; P:anion transmembrane transport; P:regulation of cilium assembly
Q6P0S5	Alcohol dehydrogenase 8a OS=Danio rerio OX=7955 GN=adh8a PE=1 SV=1	F:alcohol dehydrogenase activity, zinc-dependent; C:cytosol; P:ethanol metabolic process; F:zinc ion binding; P:formaldehyde catabolic process; F:S-(hydroxymethyl)glutathione dehydrogenase activity; P:oxidation-reduction process; P:cellular response to xenobiotic stimulus
Q6P0T0	NADH dehydrogenase (Ubiquinone) Fe-S protein 8, (NADH-coenzyme Q reductase) OS=Danio rerio OX=7955 GN=ndufs8a PE=1 SV=1	F:NADH dehydrogenase activity; C:mitochondrial respiratory chain complex I; P:mitochondrial electron transport, NADH to ubiquinone; P:aerobic respiration; P:mitochondrial respiratory chain complex I assembly; F:4 iron, 4 sulfur cluster binding
Q6P0V6	60S ribosomal protein L8 OS=Danio rerio OX=7955 GN=rpl8 PE=2 SV=3	P:cytoplasmic translation; F:structural constituent of ribosome; F:rRNA binding; C:cytosolic large ribosomal subunit
Q6P0V7	Zgc:77636 OS=Danio rerio OX=7955 GN=grhprb PE=2 SV=1	C:cytosol; F:glycerate dehydrogenase activity; F:hydroxypyruvate reductase activity; F:glyoxylate reductase (NADP) activity; F:NAD binding; P:oxidation-reduction process
Q6P131	Thioredoxin 2 OS=Danio rerio OX=7955 GN=txn2 PE=1 SV=1	C:cell; P:glycerol ether metabolic process; F:protein disulfide oxidoreductase activity; P:cell redox homeostasis; P:oxidation-reduction process
Q6P1J5	ATP synthase, H+ transporting, mitochondrial F1 complex, delta subunit OS=Danio rerio OX=7955 GN=atp5f1d PE=2 SV=1	C:mitochondrial proton-transporting ATP synthase complex, catalytic core F(1); P:ATP synthesis coupled proton transport; F:proton-transporting ATP synthase activity, rotational mechanism
Q6P1S3	X-prolyl aminopeptidase (Aminopeptidase P) 1, Soluble OS=Danio rerio OX=7955 GN=xpnpep1 PE=1 SV=1	C:cytoplasm; P:proteolysis; F:metal ion binding; F:metalloaminopeptidase activity
Q6P2A9	Far upstream element (FUSE)-binding protein 1 OS=Danio rerio OX=7955 GN=fubp1 PE=1 SV=1	F:RNA binding; C:cellular_component; P:regulation of transcription, DNA-templated
Q6P2M0	Zgc:77235 OS=Danio rerio OX=7955 GN=rpl27a PE=2 SV=1	F:structural constituent of ribosome; P:translation; C:large ribosomal subunit
Q6P2T5	Arp2/3 complex 34 kDa subunit OS=Danio rerio OX=7955 GN=arpc2 PE=1 SV=1	F:structural constituent of cytoskeleton; C:cytoplasm; C:Arp2/3 protein complex; P:Arp2/3 complex-mediated actin nucleation; F:actin filament binding
Q6P2U5	ADP-ribosylation factor 6a OS=Danio rerio OX=7955 GN=arf6b PE=1 SV=1	C:ruffle; F:GTPase activity; F:GTP binding; P:intracellular protein transport; P:vesicle-mediated transport; C:endocytic vesicle; P:intrahepatic bile duct development; P:protein localization to endosome; C:recycling endosome membrane; P:epiboly involved in gastrulation with mouth forming second; P:regulation of dendritic spine development
Q6P2V4	Hgd protein OS=Danio rerio OX=7955 GN=hgd PE=1 SV=1	F:homogentisate 1,2-dioxygenase activity; C:cytoplasm; P:L-phenylalanine catabolic process; P:tyrosine metabolic process; P:oxidation-reduction process
Q6P3G1	Ceruloplasmin OS=Danio rerio OX=7955 GN=cp PE=1 SV=1	F:ferroxidase activity; F:copper ion binding; C:extracellular space; C:cell; C:nucleus; C:cytoplasm; C:plasma membrane; P:iron ion transport; P:cellular iron ion homeostasis; P:oxidation-reduction process
Q6P3G9	Endoplasmic reticulum protein 44 OS=Danio rerio OX=7955 GN=erp44 PE=1 SV=1	C:cell; P:heart development; P:regulation of cardiac muscle contraction by calcium ion signaling; P:cell redox homeostasis
Q6P3H6	Phosphoenolpyruvate carboxykinase 2 (mitochondrial) OS=Danio rerio OX=7955 GN=pck2 PE=1 SV=1	F:phosphoenolpyruvate carboxykinase (GTP) activity; F:GTP binding; C:cell; C:mitochondrion; C:cytosol; P:gluconeogenesis; P:propionate catabolic process; F:manganese ion binding; P:cellular response to insulin stimulus; P:response to starvation; P:glycerol biosynthetic process from pyruvate; P:hepatocyte differentiation; P:cellular response to glucose stimulus; P:cellular response to dexamethason…
Q6P3I1	Protein disulfide-isomerase A4 OS=Danio rerio OX=7955 GN=pdia4 PE=2 SV=1	F:protein disulfide isomerase activity; C:cell; C:endoplasmic reticulum lumen; P:protein folding; C:cell surface; P:response to endoplasmic reticulum stress; P:cell redox homeostasis
Q6P3I8	Glutaryl-CoA dehydrogenase a OS=Danio rerio OX=7955 GN=gcdha PE=2 SV=1	F:acyl-CoA dehydrogenase activity; C:mitochondrion; F:flavin adenine dinucleotide binding; P:oxidation-reduction process
Q6P3J5	Eukaryotic translation elongation factor 2 OS=Danio rerio OX=7955 GN=eef2b PE=1 SV=1	F:translation elongation factor activity; F:GTPase activity; F:GTP binding; C:cytosol; P:translational elongation; P:chordate embryonic development; F:ribosome binding; P:cellular response to xenobiotic stimulus; C:ribonucleoprotein complex
Q6P3J7	EH-domain containing 2 OS=Danio rerio OX=7955 GN=ehd2b PE=1 SV=1	F:calcium ion binding; F:GTP binding; C:cellular_component; P:actin cytoskeleton organization; P:endocytic recycling
Q6P3L0	Major vault protein OS=Danio rerio OX=7955 GN=mvp PE=2 SV=1	P:eye development; C:nucleus; C:cytoplasm; P:brain development; P:regulation of signaling; P:neuron projection regeneration
Q6P3L3	Heat shock protein 5 OS=Danio rerio OX=7955 GN=hspa5 PE=1 SV=1	P:response to hypoxia; P:response to yeast; F:ATP binding; C:extracellular region; C:nucleus; C:endoplasmic reticulum lumen; C:membrane; P:ubiquitin-dependent ERAD pathway; P:endoplasmic reticulum unfolded protein response; F:heat shock protein binding; C:endoplasmic reticulum chaperone complex; P:protein refolding; F:ATPase activity, coupled; F:protein folding chaperone; F:unfolded protein bindi…
Q6P3L9	Glutamate dehydrogenase 1 OS=Danio rerio OX=7955 GN=glud1b PE=1 SV=1	F:glutamate dehydrogenase (NAD+) activity; C:mitochondrion; P:glutamate catabolic process; P:oxidation-reduction process
Q6P4U1	Collagen, type I, alpha 1 OS=Danio rerio OX=7955 GN=col1a1a PE=2 SV=1	P:skeletal system development; P:blood vessel development; F:extracellular matrix structural constituent; C:collagen type I trimer; C:extracellular space; C:cytoplasm; P:response to mechanical stimulus; P:extracellular matrix organization; P:regulation of ossification; P:fin regeneration; P:fin morphogenesis; P:pectoral fin development; P:collagen-activated tyrosine kinase receptor signaling path…
Q6P4U8	Deoxyribonuclease OS=Danio rerio OX=7955 GN=dnase1l4.2 PE=1 SV=1	P:DNA catabolic process, endonucleolytic; F:DNA binding; F:deoxyribonuclease I activity; C:nucleus
Q6P4V5	Sterol carrier protein 2 OS=Danio rerio OX=7955 GN=scp2a PE=1 SV=1	F:transferase activity, transferring acyl groups other than amino-acyl groups; P:positive regulation of intracellular cholesterol transport
Q6P5I9	Serpina1 protein (Fragment) OS=Danio rerio OX=7955 GN=serpina1 PE=2 SV=1	F:serine-type endopeptidase inhibitor activity; C:extracellular space; P:negative regulation of endopeptidase activity
Q6P5J0	Alpha-amylase OS=Danio rerio OX=7955 GN=amy2a PE=1 SV=1	F:alpha-amylase activity; P:carbohydrate metabolic process; F:cation binding; F:alpha-amylase activity (releasing maltohexaose)
Q6P5J4	Peptidyl-prolyl cis-trans isomerase (Fragment) OS=Danio rerio OX=7955 GN=ppiaa PE=2 SV=1	P:protein peptidyl-prolyl isomerization; P:response to hypoxia; F:peptidyl-prolyl cis-trans isomerase activity; F:cyclosporin A binding; P:protein refolding; F:unfolded protein binding
Q6P5K5	Ribosomal protein, large, P1 OS=Danio rerio OX=7955 GN=rplp1 PE=1 SV=1	P:cytoplasmic translation; F:structural constituent of ribosome; P:translational elongation; C:cytosolic large ribosomal subunit; P:erythrocyte differentiation; F:protein kinase activator activity; P:activation of protein kinase activity; F:ribonucleoprotein complex binding
Q6P5K6	Solute carrier family 25 (Carnitine/acylcarnitine translocase), member 20 OS=Danio rerio OX=7955 GN=slc25a20 PE=1 SV=1	C:integral component of membrane
Q6P5L2	Diazepam-binding inhibitor (GABA receptor modulator, acyl-CoA binding protein) OS=Danio rerio OX=7955 GN=dbi PE=1 SV=1	F:fatty-acyl-CoA binding; C:cellular_component; P:biological_process
Q6P5L3	60S ribosomal protein L19 OS=Danio rerio OX=7955 GN=rpl19 PE=2 SV=1	F:RNA binding; F:structural constituent of ribosome; P:translation; C:cytosolic large ribosomal subunit; P:hemopoiesis
Q6P5L8	Hydroxysteroid dehydrogenase-like protein 2 OS=Danio rerio OX=7955 GN=hsdl2 PE=2 SV=1
Q6P5M3	Ribosomal protein S9 OS=Danio rerio OX=7955 GN=rps9 PE=1 SV=1	F:structural constituent of ribosome; F:rRNA binding; C:cytosolic small ribosomal subunit; P:positive regulation of translational fidelity
Q6P696	Lactoylglutathione lyase OS=Danio rerio OX=7955 GN=glo1 PE=1 SV=1	F:lactoylglutathione lyase activity; F:metal ion binding
Q6P6E0	ATP synthase subunit OS=Danio rerio OX=7955 GN=atp5l PE=1 SV=1	C:mitochondrial proton-transporting ATP synthase complex, coupling factor F(o); P:ATP synthesis coupled proton transport; F:proton-transporting ATP synthase activity, rotational mechanism
Q6P6E4	U6 snRNA-associated Sm-like protein LSm4 OS=Danio rerio OX=7955 GN=lsm4 PE=1 SV=1	P:spliceosomal snRNP assembly; C:P-body; P:nuclear-transcribed mRNA catabolic process; C:spliceosomal complex; C:U6 snRNP; F:U6 snRNA binding; P:cytoplasmic mRNA processing body assembly; C:spliceosomal tri-snRNP complex
Q6P6E5	NADH:ubiquinone oxidoreductase subunit B7 OS=Danio rerio OX=7955 GN=ndufb7 PE=1 SV=1	C:mitochondrion; F:NADH dehydrogenase (ubiquinone) activity; P:oxidation-reduction process
Q6P6E7	Ribosomal protein S20 OS=Danio rerio OX=7955 GN=rps20 PE=2 SV=1	F:RNA binding; F:structural constituent of ribosome; P:translation; C:small ribosomal subunit
Q6P6F0	Ribosomal protein S17 OS=Danio rerio OX=7955 GN=rps17 PE=1 SV=1	F:structural constituent of ribosome; C:ribosome; P:translation
Q6P6Y0	Transaldolase OS=Danio rerio OX=7955 GN=taldo1 PE=2 SV=1	F:sedoheptulose-7-phosphate:D-glyceraldehyde-3-phosphate glyceronetransferase activity; C:cytoplasm; P:carbohydrate metabolic process; P:pentose-phosphate shunt, non-oxidative branch
Q6P937	Clathrin light chain OS=Danio rerio OX=7955 GN=clta PE=1 SV=1	F:structural molecule activity; P:intracellular protein transport; C:clathrin coat of trans-Golgi network vesicle; C:clathrin coat of coated pit; C:synaptic vesicle membrane; F:clathrin heavy chain binding; P:clathrin coat assembly; P:clathrin-dependent endocytosis; C:postsynaptic endocytic zone cytoplasmic component
Q6P948	Pyruvate dehydrogenase E1 component subunit alpha OS=Danio rerio OX=7955 GN=pdha1a PE=1 SV=1	F:pyruvate dehydrogenase (acetyl-transferring) activity; C:mitochondrial pyruvate dehydrogenase complex; P:acetyl-CoA biosynthetic process from pyruvate; P:oxidation-reduction process
Q6P959	ATP synthase subunit gamma OS=Danio rerio OX=7955 GN=atp5f1c PE=2 SV=1	C:mitochondrial proton-transporting ATP synthase complex, catalytic core F(1); P:ATP synthesis coupled proton transport; F:proton-transporting ATP synthase activity, rotational mechanism
Q6P963	Hydroxyacylglutathione hydrolase, mitochondrial OS=Danio rerio OX=7955 GN=hagh PE=2 SV=2
Q6P980	Superoxide dismutase OS=Danio rerio OX=7955 GN=sod2 PE=1 SV=1	P:neutrophil homeostasis; F:superoxide dismutase activity; C:mitochondrion; P:removal of superoxide radicals; F:manganese ion binding; P:innate immune response; P:response to cadmium ion; P:response to methylmercury; P:oxidation-reduction process
Q6P9P3	Ubiquitin-like modifier activating enzyme 1 OS=Danio rerio OX=7955 GN=uba1 PE=2 SV=1	F:ubiquitin activating enzyme activity; F:ATP binding; C:nucleus; C:cytoplasm; P:ubiquitin-dependent protein catabolic process; P:cellular response to DNA damage stimulus; P:axonogenesis; P:protein ubiquitination
Q6PBH4	Dynein light chain OS=Danio rerio OX=7955 GN=dynll1 PE=1 SV=1	F:motor activity; C:cytoplasm; C:microtubule; P:microtubule-based process; C:dynein complex; C:motile cilium
Q6PBH6	Ubiquinol-cytochrome c reductase core protein I OS=Danio rerio OX=7955 GN=uqcrc1 PE=2 SV=1	F:catalytic activity; C:mitochondrial inner membrane; P:mitochondrial electron transport, ubiquinol to cytochrome c; F:metal ion binding
Q6PBH7	LOC402883 protein (Fragment) OS=Danio rerio OX=7955 GN=atp5mf PE=2 SV=1	F:molecular_function; P:biological_process; C:integral component of membrane
Q6PBI0	Succinate--CoA ligase [ADP-forming] subunit beta, mitochondrial OS=Danio rerio OX=7955 GN=sucla2 PE=1 SV=1	F:magnesium ion binding; F:succinate-CoA ligase (ADP-forming) activity; F:ATP binding; C:mitochondrion; P:tricarboxylic acid cycle; P:succinyl-CoA metabolic process; C:succinate-CoA ligase complex
Q6PBJ6	NADH:ubiquinone oxidoreductase subunit B OS=Danio rerio OX=7955 GN=ndufb6 PE=1 SV=1	F:molecular_function; C:mitochondrial respiratory chain complex I; P:mitochondrial electron transport, NADH to ubiquinone; C:integral component of membrane
Q6PBJ8	Peptidylprolyl isomerase OS=Danio rerio OX=7955 GN=fkbp1aa PE=1 SV=1	P:protein peptidyl-prolyl isomerization; F:peptidyl-prolyl cis-trans isomerase activity; C:cytoplasm; P:chaperone-mediated protein folding
Q6PBJ9	Ribosomal protein, large P2 OS=Danio rerio OX=7955 GN=rplp2 PE=1 SV=1	F:structural constituent of ribosome; C:ribosome; P:translational elongation
Q6PBK0	NADH dehydrogenase (Ubiquinone) 1 beta subcomplex, 4 OS=Danio rerio OX=7955 GN=ndufb4 PE=1 SV=1	C:mitochondrion; F:NADH dehydrogenase (ubiquinone) activity; C:integral component of membrane; P:oxidation-reduction process
Q6PBK2	LOC402880 protein (Fragment) OS=Danio rerio OX=7955 GN=cox4i1l PE=2 SV=1	F:cytochrome-c oxidase activity; C:integral component of membrane; P:electron transport chain; P:proton transmembrane transport
Q6PBK6	Acyl carrier protein (Fragment) OS=Danio rerio OX=7955 GN=ndufab1b PE=2 SV=1	F:acyl binding; F:acyl carrier activity; C:mitochondrion; P:fatty acid biosynthetic process
Q6PBM0	NADH dehydrogenase [ubiquinone] 1 alpha subcomplex subunit 10, mitochondrial OS=Danio rerio OX=7955 GN=ndufa10 PE=2 SV=1	C:mitochondrial respiratory chain complex I; C:mitochondrial matrix; P:mitochondrial electron transport, NADH to ubiquinone
Q6PBP3	Peroxiredoxin-like 2A OS=Danio rerio OX=7955 GN=prxl2a PE=2 SV=2
Q6PBR3	Retinol dehydrogenase 1, like OS=Danio rerio OX=7955 GN=dhrs9 PE=2 SV=1	P:heart looping; F:retinol dehydrogenase activity; P:neural crest cell development; P:exocrine pancreas development; P:pectoral fin morphogenesis; P:retinol metabolic process; P:retinal metabolic process; P:digestive tract morphogenesis; P:embryonic viscerocranium morphogenesis; P:oxidation-reduction process; P:heart contraction
Q6PBS3	Tryptophanyl-tRNA synthetase OS=Danio rerio OX=7955 GN=wars1 PE=2 SV=1	F:tryptophan-tRNA ligase activity; F:ATP binding; C:cytoplasm; P:tryptophanyl-tRNA aminoacylation
Q6PBT6	GTP cyclohydrolase 1 feedback regulatory protein OS=Danio rerio OX=7955 GN=gchfr PE=3 SV=1
Q6PBV6	H/ACA ribonucleoprotein complex subunit 2-like protein OS=Danio rerio OX=7955 GN=nhp2 PE=2 SV=1
Q6PBW3	Ribosomal protein S14 OS=Danio rerio OX=7955 GN=rps14 PE=1 SV=1	P:ribosomal small subunit assembly; P:maturation of SSU-rRNA from tricistronic rRNA transcript (SSU-rRNA, 5.8S rRNA, LSU-rRNA); F:structural constituent of ribosome; P:translation; C:cytosolic small ribosomal subunit; P:chordate embryonic development; P:erythrocyte maturation; F:mRNA 5'-UTR binding; F:small ribosomal subunit rRNA binding
Q6PBW4	Peptidyl-prolyl cis-trans isomerase OS=Danio rerio OX=7955 GN=ppib PE=2 SV=1	P:protein peptidyl-prolyl isomerization; F:peptidyl-prolyl cis-trans isomerase activity; F:collagen binding; C:cellular_component; F:cyclosporin A binding; P:protein refolding; F:unfolded protein binding
Q6PBW6	Chaperonin containing TCP1, subunit 2 (Beta) OS=Danio rerio OX=7955 GN=cct2 PE=2 SV=1	F:ATP binding; C:cell; C:chaperonin-containing T-complex; P:protein folding; P:melanosome transport; F:unfolded protein binding; P:Kupffer's vesicle development
Q6PBW7	Ribosomal protein S19 OS=Danio rerio OX=7955 GN=rps19 PE=1 SV=1	P:ribosomal small subunit assembly; F:RNA binding; F:structural constituent of ribosome; P:translation; C:cytosolic small ribosomal subunit; P:brain segmentation; P:hemoglobin biosynthetic process; P:chordate embryonic development; P:regulation of innate immune response; P:regulation of erythrocyte differentiation; P:erythrocyte development; P:intrinsic apoptotic signaling pathway by p53 class me…
Q6PBX0	Cox5ab protein (Fragment) OS=Danio rerio OX=7955 GN=cox5ab PE=2 SV=1	F:cytochrome-c oxidase activity; C:mitochondrial respiratory chain complex IV; P:mitochondrial electron transport, cytochrome c to oxygen; P:spinal cord motor neuron differentiation; P:embryonic organ development; P:proton transmembrane transport
Q6PBX1	Peptidyl-prolyl cis-trans isomerase OS=Danio rerio OX=7955 GN=pin1 PE=2 SV=1	P:protein peptidyl-prolyl isomerization; F:peptidyl-prolyl cis-trans isomerase activity; C:nucleus; C:cytosol; P:motor neuron axon guidance; P:regulation of intrinsic apoptotic signaling pathway in response to DNA damage
Q6PBX2	SAR1a gene homolog 2 (S. cerevisiae) OS=Danio rerio OX=7955 GN=sar1b PE=1 SV=1	P:regulation of COPII vesicle coating; F:GTPase activity; F:GTP binding; C:Golgi apparatus; P:central nervous system development; C:COPII vesicle coat; P:intestinal cholesterol absorption; P:organ growth; P:embryonic viscerocranium morphogenesis; P:positive regulation of protein exit from endoplasmic reticulum; C:endoplasmic reticulum exit site
Q6PBY1	40S ribosomal protein S3a OS=Danio rerio OX=7955 GN=rps3a PE=2 SV=3
Q6PBY6	Translocase of outer mitochondrial membrane 70 homolog A (Yeast) OS=Danio rerio OX=7955 GN=tomm70a PE=2 SV=1	C:integral component of membrane; P:ventricular cardiac muscle cell development
Q6PBY8	S-phase kinase-associated protein 1 OS=Danio rerio OX=7955 GN=skp1 PE=1 SV=1	C:nucleus; C:cytoplasm; F:kinase activity; P:phosphorylation; P:protein ubiquitination; P:SCF-dependent proteasomal ubiquitin-dependent protein catabolic process; F:ubiquitin protein ligase activity; F:cullin family protein binding
Q6PBZ1	Ribosomal protein L7a OS=Danio rerio OX=7955 GN=rpl7a PE=1 SV=1	P:maturation of LSU-rRNA; F:RNA binding; C:cytosolic large ribosomal subunit
Q6PBZ2	40S ribosomal protein S26 OS=Danio rerio OX=7955 GN=rps26l PE=2 SV=1	F:mRNA binding; F:structural constituent of ribosome; P:translation; C:cytosolic small ribosomal subunit
Q6PC01	40S ribosomal protein S30 OS=Danio rerio OX=7955 GN=faua PE=2 SV=1	F:structural constituent of ribosome; P:translation; C:cytosolic small ribosomal subunit
Q6PC06	Adenosylhomocysteinase-like 2 OS=Danio rerio OX=7955 GN=ahcyl2b PE=1 SV=1	F:adenosylhomocysteinase activity; C:cytosol; P:dorsal/ventral pattern formation; P:S-adenosylmethionine cycle; P:embryonic morphogenesis
Q6PC10	Branched-chain-amino-acid aminotransferase OS=Danio rerio OX=7955 GN=bcat1 PE=2 SV=1	C:mitochondrion; P:leucine biosynthetic process; P:valine biosynthetic process; F:L-leucine transaminase activity; F:L-valine transaminase activity; F:L-isoleucine transaminase activity
Q6PC13	Prohibitin OS=Danio rerio OX=7955 GN=phb2a PE=1 SV=1	C:mitochondrial inner membrane
Q6PC14	60S ribosomal protein L23 OS=Danio rerio OX=7955 GN=rpl23 PE=2 SV=1	F:structural constituent of ribosome; P:translation; C:cytosolic large ribosomal subunit; F:large ribosomal subunit rRNA binding
Q6PC16	NADH dehydrogenase (Ubiquinone) 1 beta subcomplex, 10 OS=Danio rerio OX=7955 GN=ndufb10 PE=2 SV=1	C:mitochondrial respiratory chain complex I
Q6PC22	NADH dehydrogenase [ubiquinone] 1 alpha subcomplex subunit 8 OS=Danio rerio OX=7955 GN=ndufa8 PE=1 SV=1	C:mitochondrial respiratory chain complex I; P:mitochondrial electron transport, NADH to ubiquinone
Q6PC49	Zgc:73107 OS=Danio rerio OX=7955 GN=ndufa13 PE=2 SV=1	C:integral component of membrane
Q6PC53	Peptidyl-prolyl cis-trans isomerase OS=Danio rerio OX=7955 GN=ppiab PE=1 SV=1	P:protein peptidyl-prolyl isomerization; P:response to hypoxia; F:peptidyl-prolyl cis-trans isomerase activity; C:cellular_component; F:cyclosporin A binding; P:protein refolding; F:unfolded protein binding
Q6PC69	60S ribosomal protein L10a OS=Danio rerio OX=7955 GN=rpl10a PE=2 SV=1
Q6PC77	ATP synthase subunit d, mitochondrial OS=Danio rerio OX=7955 GN=atp5pd PE=1 SV=1	C:mitochondrial proton-transporting ATP synthase complex, coupling factor F(o); F:proton transmembrane transporter activity; P:ATP synthesis coupled proton transport
Q6PC80	Ribosomal protein S5 OS=Danio rerio OX=7955 GN=rps5 PE=1 SV=1	P:ribosomal small subunit assembly; F:mRNA binding; F:structural constituent of ribosome; P:translation; F:rRNA binding; C:cytosolic small ribosomal subunit
Q6PC82	Tyrosine 3-monooxygenase/tryptophan 5-monooxygenase activation protein, beta polypeptide like OS=Danio rerio OX=7955 GN=ywhabl PE=2 SV=1	F:monooxygenase activity; F:protein domain specific binding; P:oxidation-reduction process
Q6PC86	Creatine kinase, mitochondrial 2 (Sarcomeric) OS=Danio rerio OX=7955 GN=ckmt2b PE=2 SV=1	F:creatine kinase activity; F:ATP binding; C:mitochondrion; P:phosphorylation; P:phosphocreatine biosynthetic process
Q6PC89	Enolase 1b, (alpha) OS=Danio rerio OX=7955 GN=eno1b PE=1 SV=1	C:phosphopyruvate hydratase complex; F:magnesium ion binding; F:phosphopyruvate hydratase activity; P:glycolytic process
Q6PC90	40S ribosomal protein S12 OS=Danio rerio OX=7955 GN=rps12 PE=1 SV=1	F:structural constituent of ribosome; P:translation; C:cytosolic small ribosomal subunit
Q6PC95	Tubulin alpha chain OS=Danio rerio OX=7955 GN=tuba8l2 PE=1 SV=1	P:microtubule cytoskeleton organization; P:mitotic cell cycle; F:GTPase activity; F:structural constituent of cytoskeleton; F:GTP binding; C:cytoplasm; C:microtubule
Q6PCR7	Eukaryotic translation initiation factor 3 subunit A OS=Danio rerio OX=7955 GN=eif3a PE=2 SV=1
Q6PD98	Zgc:66024 OS=Danio rerio OX=7955 GN=zgc:66024 PE=2 SV=1	C:lysosome; F:palmitoyl-(protein) hydrolase activity; P:macromolecule depalmitoylation
Q6PE25	Elongation factor 1-gamma OS=Danio rerio OX=7955 GN=eef1g PE=2 SV=1
Q6PE26	Calreticulin OS=Danio rerio OX=7955 GN=calr3a PE=1 SV=1	F:calcium ion binding; C:endoplasmic reticulum lumen; C:endoplasmic reticulum membrane; P:protein folding; P:endoplasmic reticulum unfolded protein response; F:unfolded protein binding
Q6PE34	Tubulin beta chain OS=Danio rerio OX=7955 GN=zgc:65894 PE=1 SV=1	P:microtubule cytoskeleton organization; P:mitotic cell cycle; F:GTPase activity; F:structural constituent of cytoskeleton; F:GTP binding; C:cytoplasm; C:microtubule
Q6PEI6	Aconitate hydratase, mitochondrial OS=Danio rerio OX=7955 GN=aco2 PE=2 SV=1	F:aconitate hydratase activity; C:mitochondrion; C:cytosol; P:tricarboxylic acid cycle; F:metal ion binding; F:4 iron, 4 sulfur cluster binding
Q6PEI8	Adenine phosphoribosyl transferase OS=Danio rerio OX=7955 GN=aprt PE=2 SV=1	F:adenine binding; F:adenine phosphoribosyltransferase activity; C:cytoplasm; P:adenine salvage; P:nucleoside metabolic process; F:AMP binding; P:AMP salvage
Q6PEI9	Collagen, type I, alpha 3 OS=Danio rerio OX=7955 GN=col1a1b PE=2 SV=1	P:skeletal system development; F:extracellular matrix structural constituent; C:collagen type III trimer; C:extracellular space; P:extracellular matrix organization
Q6PEJ2	AP complex subunit sigma OS=Danio rerio OX=7955 GN=ap2s1 PE=1 SV=1	P:intracellular protein transport; C:AP-2 adaptor complex; F:clathrin adaptor activity; C:intracellular membrane-bounded organelle; P:clathrin-dependent endocytosis
Q6PFJ6	Glutathione S-transferase M OS=Danio rerio OX=7955 GN=gstm.1 PE=2 SV=1	F:glutathione transferase activity; P:glutathione metabolic process
Q6PFL9	Thioredoxin domain containing 5 OS=Danio rerio OX=7955 GN=txndc5 PE=2 SV=1	C:cell; F:isomerase activity; P:apoptotic cell clearance; P:cell redox homeostasis
Q6PFM3	Solute carrier family 25 (Mitochondrial carrier, Aralar), member 12 OS=Danio rerio OX=7955 GN=slc25a12 PE=2 SV=1	F:L-glutamate transmembrane transporter activity; F:L-aspartate transmembrane transporter activity; P:aspartate transmembrane transport; P:L-glutamate transmembrane transport; C:integral component of membrane; P:malate-aspartate shuttle; P:L-aspartate transmembrane transport
Q6PFN7	Protein arginine methyltransferase 1 OS=Danio rerio OX=7955 GN=prmt1 PE=2 SV=1	C:nucleus; F:arginine N-methyltransferase activity; P:histone H4-R3 methylation; P:convergent extension involved in gastrulation
Q6PFN9	Glycine dehydrogenase (Decarboxylating) OS=Danio rerio OX=7955 GN=gldc PE=2 SV=1	F:glycine dehydrogenase (decarboxylating) activity; P:glycine catabolic process; P:oxidation-reduction process
Q6PFS4	MICOS complex subunit MIC60 OS=Danio rerio OX=7955 GN=immt PE=1 SV=1	P:cristae formation; C:MICOS complex; P:mitochondrion morphogenesis
Q6PFT7	Coactosin-like 1 OS=Danio rerio OX=7955 GN=cotl1 PE=1 SV=1	C:actin filament; C:plasma membrane; C:site of polarized growth; P:regulation of actin filament polymerization; C:cortical actin cytoskeleton; F:actin filament binding
Q6PFU7	Carbonic anhydrase II OS=Danio rerio OX=7955 GN=ca2 PE=2 SV=1	F:carbonate dehydratase activity; P:regulation of pH; F:zinc ion binding; P:carbon dioxide transport; P:hypotonic salinity response; P:cellular response to xenobiotic stimulus; P:sodium ion import across plasma membrane
Q6PGT7	Zgc:63831 OS=Danio rerio OX=7955 GN=napsa PE=2 SV=1	F:aspartic-type endopeptidase activity; C:lysosome; P:protein catabolic process; P:membrane protein proteolysis
Q6PGU7	Isoleucyl-tRNA synthetase OS=Danio rerio OX=7955 GN=iars1 PE=2 SV=1
Q6PGV7	Cytochrome P450, family 2, subfamily J, polypeptide 22 OS=Danio rerio OX=7955 GN=cyp2p9 PE=2 SV=1	F:iron ion binding; C:cytoplasm; P:organic acid metabolic process; P:xenobiotic metabolic process; F:steroid hydroxylase activity; F:oxidoreductase activity, acting on paired donors, with incorporation or reduction of molecular oxygen, reduced flavin or flavoprotein as one donor, and incorporation of one atom of oxygen; F:heme binding; P:exogenous drug catabolic process; C:intracellular membrane-…
Q6PGW2	Zgc:112265 protein (Fragment) OS=Danio rerio OX=7955 GN=zgc:112265 PE=2 SV=1	F:molecular_function; C:cellular_component; P:biological_process
Q6PGX7	Zinc finger protein 9 OS=Danio rerio OX=7955 GN=cnbpa PE=2 SV=1	F:chromatin binding; F:single-stranded DNA binding; F:single-stranded RNA binding; F:mRNA binding; C:cytoplasm; F:zinc ion binding; P:neural crest cell fate specification; F:translation regulator activity; P:positive regulation of transcription by RNA polymerase II; P:embryonic viscerocranium morphogenesis; P:regulation of inflammatory response; P:cartilage development; P:head development; P:posi…
Q6PGY7	CDGSH iron sulfur domain 1 OS=Danio rerio OX=7955 GN=cisd1 PE=1 SV=1	P:biological_process; C:integral component of membrane; C:intracellular membrane-bounded organelle; F:2 iron, 2 sulfur cluster binding
Q6PH42	Ube2l3l protein (Fragment) OS=Danio rerio OX=7955 GN=ube2l3b PE=2 SV=1	C:ubiquitin ligase complex; F:ATP binding; P:ubiquitin-dependent protein catabolic process; P:protein ubiquitination; F:ubiquitin protein ligase binding; F:ubiquitin conjugating enzyme activity
Q6PH46	T-complex protein 1 subunit delta OS=Danio rerio OX=7955 GN=cct4 PE=1 SV=1	F:ATP binding; C:cytoplasm; P:protein folding; F:unfolded protein binding
Q6PH52	Pachytene checkpoint protein 2 homolog OS=Danio rerio OX=7955 GN=trip13 PE=2 SV=1	F:ATP binding; C:chromosome; P:double-strand break repair; P:synaptonemal complex assembly; P:reciprocal meiotic recombination; P:spermatogenesis; P:oogenesis; P:meiotic recombination checkpoint
Q6PH71	N-acylsphingosine amidohydrolase (acid ceramidase) 1b OS=Danio rerio OX=7955 GN=asah1b PE=2 SV=1	C:lysosome; P:lipid metabolic process; F:N-acylsphingosine amidohydrolase activity; F:protein heterodimerization activity; P:collateral sprouting; P:self proteolysis; F:ceramidase activity
Q6PH75	Cathepsin B OS=Danio rerio OX=7955 GN=ctsba PE=1 SV=1	F:cysteine-type endopeptidase activity; C:extracellular space; C:lysosome; P:dorsal/ventral pattern formation; P:fin regeneration; P:regulation of catalytic activity; P:proteolysis involved in cellular protein catabolic process; P:convergent extension; P:epiboly
Q6PHD6	Integrin-linked kinase OS=Danio rerio OX=7955 GN=ilk PE=1 SV=1	P:blood vessel development; C:stress fiber; P:endothelial cell development; P:cardiac ventricle formation; F:protein serine/threonine kinase activity; F:ATP binding; C:focal adhesion; P:protein phosphorylation; P:cell-matrix adhesion; P:integrin-mediated signaling pathway; P:regulation of heart contraction; P:muscle attachment; C:Z disc; P:substrate adhesion-dependent cell spreading; P:tendon dev…
Q6PHD7	Septin 6 OS=Danio rerio OX=7955 GN=sept6 PE=2 SV=1	P:determination of left/right asymmetry in lateral mesoderm; F:GTPase activity; F:GTP binding; C:cilium; C:septin ring; C:microtubule cytoskeleton; C:septin complex; C:cell division site; P:cellular protein localization; P:determination of pancreatic left/right asymmetry; F:molecular adaptor activity; P:cilium assembly; P:determination of heart left/right asymmetry; P:cytoskeleton-dependent cytok…
Q6PHD8	Proliferation-associated 2G4, b OS=Danio rerio OX=7955 GN=pa2g4b PE=1 SV=1	F:nucleic acid binding; C:nucleolus; C:cytoplasm
Q6PHE3	Si:rp71-61h23.4 protein (Fragment) OS=Danio rerio OX=7955 GN=plin3 PE=2 SV=1
Q6PHE5	Zgc:65987 OS=Danio rerio OX=7955 GN=dhrs4 PE=2 SV=1	F:oxidoreductase activity; P:oxidation-reduction process
Q6PHG2	Hemopexin OS=Danio rerio OX=7955 GN=hpx PE=2 SV=2
Q6PHH4	Succinate-CoA ligase subunit beta (Fragment) OS=Danio rerio OX=7955 GN=suclg2 PE=2 SV=1	F:succinate-CoA ligase (GDP-forming) activity; F:ATP binding; C:mitochondrion; P:tricarboxylic acid cycle; P:succinyl-CoA metabolic process; C:succinate-CoA ligase complex
Q6PHI6	Cystathionase (Cystathionine gamma-lyase) OS=Danio rerio OX=7955 GN=cth PE=2 SV=1	F:cystathionine gamma-lyase activity; C:cytoplasm; P:cysteine biosynthetic process via cystathionine; P:transsulfuration; F:pyridoxal phosphate binding
Q6PHI8	Tkt protein OS=Danio rerio OX=7955 GN=tktb PE=1 SV=1	F:catalytic activity
Q6PHJ4	Hnrpa0 protein (Fragment) OS=Danio rerio OX=7955 GN=hnrnpa0b PE=2 SV=1	F:mRNA binding; C:nucleus; P:mRNA processing; P:regulation of RNA metabolic process; C:ribonucleoprotein complex
Q6PHJ5	Zgc:65960 OS=Danio rerio OX=7955 GN=macrod2 PE=2 SV=1	F:molecular_function; C:cellular_component; P:biological_process
Q6PHJ8	Myosin, light chain 12, genome duplicate 1 OS=Danio rerio OX=7955 GN=myl12.1 PE=1 SV=1	F:calcium ion binding
Q6PHK4	Serine--pyruvate aminotransferase OS=Danio rerio OX=7955 GN=agxtb PE=1 SV=1	F:serine-pyruvate transaminase activity; C:peroxisome; F:alanine-glyoxylate transaminase activity; P:glycine biosynthetic process, by transamination of glyoxylate; P:cellular response to estrogen stimulus
Q6PHK7	26S proteasome non-ATPase regulatory subunit 2 OS=Danio rerio OX=7955 GN=psmd2 PE=2 SV=1	C:proteasome regulatory particle, base subcomplex; F:enzyme regulator activity; P:regulation of protein catabolic process; P:regulation of catalytic activity
Q6PHV3	Stanniocalcin 1 OS=Danio rerio OX=7955 GN=stc1l PE=1 SV=1	F:hormone activity; C:extracellular space; C:cell; P:cellular calcium ion homeostasis; P:signal transduction; P:regulation of ion transmembrane transport; P:negative regulation of transcription, DNA-templated; P:response to calcium ion
Q6PHV5	Carboxypeptidase A5 OS=Danio rerio OX=7955 GN=cpa5 PE=1 SV=1	F:metallocarboxypeptidase activity; C:extracellular space; P:proteolysis; F:zinc ion binding
Q6PUQ3	ARP3 actin-related protein 3-like protein OS=Danio rerio OX=7955 GN=actr3 PE=2 SV=1	F:ATP binding; C:Arp2/3 protein complex; C:actin cortical patch; P:Arp2/3 complex-mediated actin nucleation; F:actin filament binding
Q6PYX3	Nuclear ribonucleoprotein U-like protein OS=Danio rerio OX=7955 GN=hnrnpub PE=2 SV=1	P:negative regulation of transcription by RNA polymerase II; C:nuclear chromosome; P:regulation of alternative mRNA splicing, via spliceosome; C:kinetochore; F:RNA polymerase II cis-regulatory region sequence-specific DNA binding; F:TFIIH-class transcription factor complex binding; F:transcription corepressor activity; C:telomerase holoenzyme complex; C:centrosome; C:nuclear matrix; C:nuclear spe…
Q6Q415	60S ribosomal protein L36 OS=Danio rerio OX=7955 GN=rpl36 PE=3 SV=1
Q6Q417	Ribosomal protein L7 OS=Danio rerio OX=7955 GN=rpl7 PE=1 SV=1	P:maturation of LSU-rRNA from tricistronic rRNA transcript (SSU-rRNA, 5.8S rRNA, LSU-rRNA); F:RNA binding; F:structural constituent of ribosome; C:cytosolic large ribosomal subunit; P:regulation of cell cycle
Q6Q419	Ribosomal protein S29 OS=Danio rerio OX=7955 GN=rps29 PE=1 SV=1	F:structural constituent of ribosome; F:zinc ion binding
Q6Q420	40S ribosomal protein S15a OS=Danio rerio OX=7955 GN=rps15a PE=2 SV=1
Q6Q421	Ribosomal protein S15 OS=Danio rerio OX=7955 GN=rps15 PE=1 SV=1	F:structural constituent of ribosome; C:ribosome; P:translation
Q6TEL4	Nucleolar protein 5A OS=Danio rerio OX=7955 GN=nop56 PE=2 SV=1	P:heart development; F:snoRNA binding; C:box C/D snoRNP complex; C:small-subunit processome
Q6TEM5	Methionine-tRNA synthetase OS=Danio rerio OX=7955 GN=mars1 PE=2 SV=1	F:methionine-tRNA ligase activity; F:ATP binding; C:cytosol; P:methionyl-tRNA aminoacylation
Q6TEN7	40S ribosomal protein S24 OS=Danio rerio OX=7955 GN=rps24 PE=2 SV=1	F:structural constituent of ribosome; C:ribosome; P:translation; P:primitive hemopoiesis; P:definitive hemopoiesis
Q6TGN4	Galectin OS=Danio rerio OX=7955 GN=lgals3b PE=2 SV=1	C:immunological synapse; P:monocyte chemotaxis; C:extracellular space; C:nucleus; C:cytoplasm; F:IgE binding; F:carbohydrate binding; P:neutrophil chemotaxis; F:laminin binding; P:negative regulation of endocytosis; P:eosinophil chemotaxis; P:macrophage chemotaxis; P:positive chemotaxis; P:positive regulation of calcium ion import; P:negative regulation of extrinsic apoptotic signaling pathway
Q6TGU0	Myeloid leukemia-associated SET translocation protein OS=Danio rerio OX=7955 GN=setb PE=2 SV=1	C:nucleus; P:nucleosome assembly; P:neuromast development
Q6TGU6	RuvB-like helicase OS=Danio rerio OX=7955 GN=ruvbl1 PE=2 SV=1	F:ATP binding; P:DNA repair; P:DNA recombination; C:Ino80 complex; P:DNA duplex unwinding; C:NuA4 histone acetyltransferase complex; F:5'-3' DNA helicase activity; C:R2TP complex
Q6TGU8	Ribosome binding protein 1 homolog 180kDa OS=Danio rerio OX=7955 GN=rrbp1b PE=2 SV=1	P:protein transport; C:integral component of endoplasmic reticulum membrane
Q6TGV6	Proteasome subunit alpha type OS=Danio rerio OX=7955 GN=psma5 PE=1 SV=1	F:threonine-type endopeptidase activity; C:nucleus; C:cytoplasm; P:proteasomal ubiquitin-independent protein catabolic process; C:proteasome core complex, alpha-subunit complex; P:proteasome-mediated ubiquitin-dependent protein catabolic process
Q6TGZ5	4-hydroxyphenylpyruvate dioxygenase OS=Danio rerio OX=7955 GN=hpd PE=2 SV=1
Q6TH07	Flotillin OS=Danio rerio OX=7955 GN=flot1b PE=1 SV=1	C:endosome; C:membrane
Q6TH32	Cofilin 1 OS=Danio rerio OX=7955 GN=cfl1 PE=1 SV=1	F:actin binding; C:actin cytoskeleton; P:actin filament depolymerization; P:epiboly involved in gastrulation with mouth forming second; P:cilium assembly; P:determination of heart left/right asymmetry; P:cell-cell adhesion involved in gastrulation
Q6TH50	Adenylosuccinate lyase OS=Danio rerio OX=7955 GN=adsl PE=2 SV=1	F:N6-(1,2-dicarboxyethyl)AMP AMP-lyase (fumarate-forming) activity; P:'de novo' IMP biosynthetic process; P:'de novo' AMP biosynthetic process; F:(S)-2-(5-amino-1-(5-phospho-D-ribosyl)imidazole-4-carboxamido)succinate AMP-lyase (fumarate-forming) activity
Q6TLF6	Regucalcin OS=Danio rerio OX=7955 GN=rgn PE=2 SV=1
Q6TLG8	Ribosomal protein S3 OS=Danio rerio OX=7955 GN=rps3 PE=1 SV=1	F:damaged DNA binding; F:RNA binding; F:structural constituent of ribosome; F:DNA-(apurinic or apyrimidinic site) endonuclease activity; C:nucleus; P:DNA repair; P:translation; C:cytosolic small ribosomal subunit; P:erythrocyte differentiation; P:chordate embryonic development; P:positive regulation of apoptotic signaling pathway
Q6TNP9	Tubulin alpha chain OS=Danio rerio OX=7955 GN=tuba8l PE=1 SV=1	P:microtubule cytoskeleton organization; P:mitotic cell cycle; F:GTPase activity; F:structural constituent of cytoskeleton; F:GTP binding; C:cytoplasm; C:microtubule
Q6TNT8	Guanine nucleotide binding protein (G protein), alpha inhibiting activity polypeptide 2 OS=Danio rerio OX=7955 GN=gnai2a PE=1 SV=1	F:G protein-coupled receptor binding; F:GTPase activity; F:GTP binding; C:heterotrimeric G-protein complex; P:adenylate cyclase-modulating G protein-coupled receptor signaling pathway; F:G-protein beta/gamma-subunit complex binding; F:metal ion binding
Q6TNT9	Rab GDP dissociation inhibitor OS=Danio rerio OX=7955 GN=gdi2 PE=1 SV=1	F:Rab GDP-dissociation inhibitor activity; F:GTPase activator activity; C:cytoplasm; P:small GTPase mediated signal transduction; P:protein transport; P:vesicle-mediated transport; F:Rab GTPase binding; P:positive regulation of GTPase activity
Q6TNU6	Dihydrolipoyl dehydrogenase OS=Danio rerio OX=7955 GN=dldh PE=1 SV=1	F:dihydrolipoyl dehydrogenase activity; C:cell; F:electron transfer activity; P:electron transport chain; P:cell redox homeostasis; F:flavin adenine dinucleotide binding; P:heart contraction
Q6TNV0	Cytochrome c oxidase subunit 4I1 OS=Danio rerio OX=7955 GN=cox4i1 PE=1 SV=1	P:response to hypoxia; F:cytochrome-c oxidase activity; C:mitochondrial respiratory chain complex IV; P:mitochondrial electron transport, cytochrome c to oxygen; C:integral component of membrane; P:proton transmembrane transport
Q6TNW1	Adducin 3 gamma OS=Danio rerio OX=7955 GN=add3a PE=2 SV=1	F:structural molecule activity; C:cytoskeleton; C:postsynaptic density; F:spectrin binding; C:plasma membrane raft; F:actin filament binding; P:barbed-end actin filament capping; P:actin filament bundle assembly; P:hepaticobiliary system development; P:negative regulation of cardiac ventricle development
Q6TNW3	ATP-binding cassette, sub-family E (OABP), member 1 OS=Danio rerio OX=7955 GN=abce1 PE=1 SV=1	P:ribosomal subunit export from nucleus; F:iron ion binding; F:ATP binding; C:eukaryotic translation initiation factor 3 complex; P:translational initiation; P:translational termination; F:ATPase activity; F:ribosomal small subunit binding
Q6VN46	Myoglobin OS=Danio rerio OX=7955 GN=mb PE=2 SV=3
Q6XG62	Protein S100 OS=Danio rerio OX=7955 GN=icn PE=1 SV=1	F:calcium ion binding; F:transition metal ion binding
Q6YBS2	Adenylyl cyclase-associated protein OS=Danio rerio OX=7955 GN=cap1 PE=1 SV=1	P:cell morphogenesis; P:somitogenesis; F:actin binding; P:establishment or maintenance of cell polarity; P:activation of adenylate cyclase activity; P:mesodermal cell migration; P:actin polymerization or depolymerization; F:adenylate cyclase binding; C:cortical actin cytoskeleton; P:regulation of adenylate cyclase activity
Q6ZM23	Cytochrome c oxidase subunit 6C OS=Danio rerio OX=7955 GN=cox6c PE=1 SV=1	F:cytochrome-c oxidase activity; P:electron transport chain; P:proton transmembrane transport
Q6ZM34	Vacuolar protein sorting-associated protein 35 OS=Danio rerio OX=7955 GN=vps35 PE=1 SV=2	C:late endosome; C:cytosol; P:intracellular protein transport; C:retromer, cargo-selective complex; P:retrograde transport, endosome to Golgi
Q6ZM50	F-actin-capping protein subunit alpha OS=Danio rerio OX=7955 GN=capza1b PE=1 SV=2	C:F-actin capping protein complex; C:actin cortical patch; F:actin filament binding; P:barbed-end actin filament capping
Q6ZM62	Actin-related protein 2/3 complex subunit 3 OS=Danio rerio OX=7955 GN=arpc3 PE=1 SV=1	C:cytoplasm; C:Arp2/3 protein complex; P:Arp2/3 complex-mediated actin nucleation; F:actin filament binding
Q75U66	Periostin OS=Danio rerio OX=7955 GN=postnb PE=1 SV=1	C:extracellular space; P:cell adhesion; P:muscle attachment; P:extracellular matrix organization; C:extracellular matrix; F:cell adhesion molecule binding
Q7SX58	Coronin OS=Danio rerio OX=7955 GN=coro1a PE=1 SV=1	P:eye development; P:actin filament organization; P:brain development; P:cell migration; P:central nervous system projection neuron axonogenesis; F:actin filament binding
Q7SX99	Fumarate hydratase, mitochondrial OS=Danio rerio OX=7955 GN=fh PE=2 SV=1
Q7SXA1	ATPase H+ transporting V0 subunit e1 OS=Danio rerio OX=7955 GN=atp6v0e1 PE=1 SV=1	F:structural constituent of ribosome; P:translation; C:large ribosomal subunit
Q7SXA2	Ubin protein OS=Danio rerio OX=7955 GN=ubqln4 PE=2 SV=1	P:ubiquitin-dependent protein catabolic process; F:polyubiquitin modification-dependent protein binding; C:cytosolic proteasome complex
Q7SXA3	Ribosomal protein S27a OS=Danio rerio OX=7955 GN=rps27a PE=1 SV=1	F:structural constituent of ribosome; C:nucleus; P:translation; P:protein ubiquitination; P:modification-dependent protein catabolic process; C:cytosolic small ribosomal subunit; F:protein tag; F:ubiquitin protein ligase binding
Q7SXC0	Carboxylic ester hydrolase OS=Danio rerio OX=7955 GN=cel.1 PE=2 SV=1	F:cholinesterase activity; C:integral component of plasma membrane; P:lipid metabolic process; P:neuron cell-cell adhesion; C:cell surface; F:signaling receptor activity; F:neurexin family protein binding; P:synaptic vesicle endocytosis; P:modulation of chemical synaptic transmission; P:postsynaptic membrane assembly; P:presynaptic membrane assembly; C:presynapse
Q7SXG5	Nucleoside diphosphate kinase OS=Danio rerio OX=7955 GN=nme2b.1 PE=2 SV=1	F:nucleoside diphosphate kinase activity; F:ATP binding; P:nucleoside diphosphate phosphorylation; P:GTP biosynthetic process; P:UTP biosynthetic process; P:CTP biosynthetic process; P:regulation of apoptotic process; P:regulation of angiogenesis
Q7SXG6	Zgc:66350 protein OS=Danio rerio OX=7955 GN=gstt2 PE=2 SV=1	F:glutathione transferase activity; C:cytoplasm; P:glutathione metabolic process
Q7SXI0	Ephx1 protein (Fragment) OS=Danio rerio OX=7955 GN=ephx5 PE=2 SV=1	C:integral component of membrane; F:cis-stilbene-oxide hydrolase activity
Q7SXI1	Cox7a2l protein OS=Danio rerio OX=7955 GN=cox7a2l PE=1 SV=1	P:regulation of oxidative phosphorylation; F:cytochrome-c oxidase activity; C:mitochondrial respirasome; C:integral component of membrane; P:electron transport chain; P:mitochondrial respirasome assembly; P:proton transmembrane transport
Q7SXI9	60S ribosomal protein L28 OS=Danio rerio OX=7955 GN=rpl28 PE=2 SV=1	F:structural constituent of ribosome; P:translation; C:cytosolic large ribosomal subunit; P:chordate embryonic development
Q7SXJ0	Galectin OS=Danio rerio OX=7955 GN=lgals2b PE=2 SV=1	P:sprouting angiogenesis; C:extracellular space; F:galactoside binding; F:carbohydrate binding; F:laminin binding
Q7SXJ5	Bleomycin hydrolase OS=Danio rerio OX=7955 GN=blmh PE=2 SV=1	F:cysteine-type endopeptidase activity; C:cytoplasm; P:proteolysis; P:response to toxic substance; P:homocysteine catabolic process
Q7SXL4	Nucleoside diphosphate kinase OS=Danio rerio OX=7955 GN=nme2b.2 PE=1 SV=1	F:nucleoside diphosphate kinase activity; F:ATP binding; P:nucleoside diphosphate phosphorylation; P:GTP biosynthetic process; P:UTP biosynthetic process; P:CTP biosynthetic process; P:regulation of apoptotic process
Q7SXM1	Cytochrome c oxidase subunit OS=Danio rerio OX=7955 GN=cox6b2 PE=1 SV=1	C:mitochondrion
Q7SXN2	Heterogeneous nuclear ribonucleoprotein D-like OS=Danio rerio OX=7955 GN=hnrnpdl PE=1 SV=1	C:nucleoplasm; F:poly(A) binding; F:poly(G) binding; P:regulation of RNA metabolic process; F:sequence-specific double-stranded DNA binding; C:ribonucleoprotein complex
Q7SXP1	F-actin-capping protein subunit beta OS=Danio rerio OX=7955 GN=capzb PE=1 SV=1	P:cell morphogenesis; P:neural crest cell migration; C:cytoplasm; C:F-actin capping protein complex; P:regulation of lamellipodium assembly; F:actin filament binding; P:barbed-end actin filament capping; P:negative regulation of filopodium assembly; P:muscle cell development
Q7SXQ3	Zgc:66127 OS=Danio rerio OX=7955 GN=hnrnpa1a PE=2 SV=1	C:integral component of membrane
Q7SXU3	Aldehyde dehydrogenase 2 family (Mitochondrial)a OS=Danio rerio OX=7955 GN=aldh2.1 PE=2 SV=1	F:3-chloroallyl aldehyde dehydrogenase activity; F:aldehyde dehydrogenase (NAD+) activity; C:cellular_component; P:cellular aldehyde metabolic process; P:oxidation-reduction process
Q7SXX8	Hydroxyacid oxidase 2 (Long chain) OS=Danio rerio OX=7955 GN=hao2 PE=2 SV=1	F:L-lactate dehydrogenase activity; F:FMN binding; P:lactate oxidation; P:carnosine biosynthetic process; F:carnosine synthase activity
Q7SY46	ATPase, H+ transporting, lysosomal V1 subunit A, like OS=Danio rerio OX=7955 GN=atp6v1aa PE=2 SV=1	F:ATP binding; C:cell; C:vacuolar membrane; P:cellular calcium ion homeostasis; P:cellular sodium ion homeostasis; C:apical plasma membrane; C:proton-transporting V-type ATPase, V1 domain; P:ATP metabolic process; F:proton-transporting ATPase activity, rotational mechanism; P:proton transmembrane transport
Q7SYA8	Zgc:63792 OS=Danio rerio OX=7955 GN=chia.4 PE=2 SV=1	F:chitinase activity; C:extracellular region; C:cytoplasm; P:carbohydrate metabolic process; P:chitin catabolic process; F:chitin binding; C:membrane
Q7SYD0	Carbonyl reductase 1 OS=Danio rerio OX=7955 GN=cbr1 PE=1 SV=1
Q7SYE1	Zgc:63524 OS=Danio rerio OX=7955 GN=canx PE=2 SV=1	F:calcium ion binding; C:endoplasmic reticulum; C:endoplasmic reticulum membrane; P:protein folding; C:integral component of membrane; P:endoplasmic reticulum unfolded protein response; P:posterior lateral line development; F:unfolded protein binding
Q7SYE2	Actinin, alpha 4 OS=Danio rerio OX=7955 GN=actn4 PE=1 SV=1	F:actin binding; F:calcium ion binding; C:cellular_component
Q7SYH6	Pah OS=Danio rerio OX=7955 GN=pah PE=1 SV=1	F:phenylalanine 4-monooxygenase activity; F:iron ion binding; P:L-phenylalanine catabolic process; P:tyrosine biosynthetic process; P:oxidation-reduction process; P:cellular response to estrogen stimulus
Q7SYK7	Aspartate aminotransferase OS=Danio rerio OX=7955 GN=got2a PE=1 SV=1	F:L-aspartate:2-oxoglutarate aminotransferase activity; C:mitochondrion; P:aspartate catabolic process; P:biosynthetic process; F:pyridoxal phosphate binding
Q7SYK9	Alpha-amylase OS=Danio rerio OX=7955 GN=zgc:66313 PE=2 SV=1	F:alpha-amylase activity; P:carbohydrate metabolic process; F:cation binding; P:cellular response to estrogen stimulus; F:alpha-amylase activity (releasing maltohexaose)
Q7SYM9	Heterogeneous nuclear ribonucleoprotein L OS=Danio rerio OX=7955 GN=hnrnpl2 PE=2 SV=1	F:RNA binding; C:nucleus; P:mRNA processing
Q7SZ49	Short chain dehydrogenase/reductase family 16C, member 5 OS=Danio rerio OX=7955 GN=sdr16c5b PE=1 SV=1	C:lipid droplet; F:oxidoreductase activity, acting on the CH-OH group of donors, NAD or NADP as acceptor; P:oxidation-reduction process
Q7SZ51	Elastase 2 like OS=Danio rerio OX=7955 GN=ela2l PE=2 SV=1	F:serine-type endopeptidase activity; C:cellular_component; P:proteolysis
Q7SZC2	Exportin-2 OS=Danio rerio OX=7955 GN=cse1l PE=1 SV=2
Q7SZP6	Dynein light chain (Fragment) OS=Danio rerio OX=7955 GN=dynll2a PE=2 SV=2	F:motor activity; C:nucleus; C:microtubule; P:microtubule-based process; C:dynein complex; C:P granule
Q7SZQ6	Rho GDP dissociation inhibitor (GDI) gamma OS=Danio rerio OX=7955 GN=arhgdig PE=1 SV=1	F:Rho GDP-dissociation inhibitor activity; C:cytosol; P:Rho protein signal transduction; C:membrane; F:Rac GTPase binding; P:regulation of catalytic activity
Q7SZR0	Ddc protein OS=Danio rerio OX=7955 GN=ddc PE=1 SV=1	C:cellular_component; P:cellular amino acid metabolic process; P:brain development; F:carboxy-lyase activity; F:pyridoxal phosphate binding
Q7SZR4	Phosphoglycerate mutase OS=Danio rerio OX=7955 GN=pgam1a PE=1 SV=1	F:bisphosphoglycerate mutase activity; F:phosphoglycerate mutase activity; P:glycolytic process
Q7SZV9	Novel alpha-globin OS=Danio rerio OX=7955 GN=hbaa1 PE=3 SV=1	F:oxygen carrier activity; F:iron ion binding; C:hemoglobin complex; P:oxygen transport; F:oxygen binding; F:heme binding
Q7T119	Galectin OS=Danio rerio OX=7955 GN=lgals9l3 PE=1 SV=1	C:nucleus; C:cytosol; P:positive regulation of gene expression; P:negative regulation of gene expression; F:galactoside binding; F:carbohydrate binding; P:negative regulation of interferon-gamma production; P:negative regulation of CD4-positive, alpha-beta T cell proliferation; P:positive regulation of interleukin-6 secretion; P:positive regulation of interleukin-10 secretion
Q7T1D8	Prohibitin OS=Danio rerio OX=7955 GN=phb PE=1 SV=1	C:mitochondrial inner membrane
Q7T1D9	Echs1 protein (Fragment) OS=Danio rerio OX=7955 GN=echs1 PE=2 SV=1	F:enoyl-CoA hydratase activity; C:mitochondrion; P:fatty acid beta-oxidation; F:isomerase activity
Q7T1E0	Glycerol-3-phosphate dehydrogenase [NAD(+)] OS=Danio rerio OX=7955 GN=gpd1b PE=2 SV=1	F:glycerol-3-phosphate dehydrogenase [NAD+] activity; C:cytosol; P:carbohydrate metabolic process; P:NADH oxidation; C:glycerol-3-phosphate dehydrogenase complex; F:protein homodimerization activity; P:glycerol-3-phosphate catabolic process; F:NAD binding
Q7T1J9	Ribosomal protein S10 OS=Danio rerio OX=7955 GN=rps10 PE=1 SV=1	P:ribosomal small subunit assembly; F:RNA binding; F:structural constituent of ribosome; C:cytosolic small ribosomal subunit
Q7T1K0	Ribosomal protein L17 OS=Danio rerio OX=7955 GN=rpl17 PE=1 SV=1	P:cytoplasmic translation; F:structural constituent of ribosome; C:cytosolic large ribosomal subunit
Q7T2A5	Eukaryotic translation initiation factor 3 subunit L OS=Danio rerio OX=7955 GN=eif3l PE=2 SV=1
Q7T2A8	SH3 domain-binding glutamic acid-rich-like protein OS=Danio rerio OX=7955 GN=sh3bgrl PE=1 SV=1	F:molecular_function; P:biological_process
Q7T2B6	Acyl-coenzyme A oxidase OS=Danio rerio OX=7955 GN=acox3 PE=2 SV=1	F:acyl-CoA oxidase activity; C:peroxisome; P:fatty acid beta-oxidation; F:FAD binding
Q7T2B9	Myotrophin OS=Danio rerio OX=7955 GN=mtpn PE=3 SV=1
Q7T2C6	RAB7, member RAS oncogene family OS=Danio rerio OX=7955 GN=rab7a PE=1 SV=1	F:GTPase activity; F:GTP binding; C:lysosome; C:late endosome; P:intracellular protein transport; P:endosome to lysosome transport; P:Rab protein signal transduction; C:phagocytic vesicle; P:phagosome-lysosome fusion
Q7T2C8	Thioredoxin reductase 1 OS=Danio rerio OX=7955 GN=txnrd3 PE=1 SV=1	F:thioredoxin-disulfide reductase activity; C:cell; F:electron transfer activity; F:protein disulfide oxidoreductase activity; P:electron transport chain; P:cell redox homeostasis; F:flavin adenine dinucleotide binding; P:cellular oxidant detoxification
Q7T2E8	Rho-related GTP-binding protein RhoA-C OS=Danio rerio OX=7955 GN=rhoac PE=1 SV=1
Q7T2F5	N-ethylmaleimide sensitive fusion protein attachment protein alpha OS=Danio rerio OX=7955 GN=napab PE=1 SV=1	F:soluble NSF attachment protein activity; C:vacuolar membrane; P:intracellular protein transport; P:regulation of synaptic vesicle priming; F:syntaxin binding; P:synaptic transmission, glutamatergic; P:SNARE complex disassembly; C:synapse; C:synaptobrevin 2-SNAP-25-syntaxin-1a complex
Q7T2F7	Calcineurin-like EF-hand protein 1 OS=Danio rerio OX=7955 GN=chp1 PE=1 SV=1	F:calcium ion binding; C:cellular_component
Q7T2J4	Alcohol dehydrogenase 8b OS=Danio rerio OX=7955 GN=adh8b PE=1 SV=1	F:alcohol dehydrogenase activity, zinc-dependent; C:cytosol; P:octanol metabolic process; F:zinc ion binding; F:formaldehyde dehydrogenase activity; P:formaldehyde catabolic process; F:S-(hydroxymethyl)glutathione dehydrogenase activity; P:oxidation-reduction process
Q7T2P2	T-complex protein 1 subunit gamma OS=Danio rerio OX=7955 GN=cct3 PE=1 SV=1	F:ATP binding; C:chaperonin-containing T-complex; P:protein folding; P:negative regulation of retinal cell programmed cell death; P:embryonic eye morphogenesis; F:unfolded protein binding
Q7T2P7	Glutamine synthetase OS=Danio rerio OX=7955 GN=glula PE=1 SV=1	F:glutamate-ammonia ligase activity; F:ATP binding; P:glutamine biosynthetic process
Q7T306	Ckmb protein OS=Danio rerio OX=7955 GN=ckmb PE=1 SV=1	F:creatine kinase activity; F:ATP binding; C:extracellular space; P:phosphorylation; P:phosphocreatine biosynthetic process
Q7T309	Serpin peptidase inhibitor, clade B (ovalbumin), member 1,-like 3 OS=Danio rerio OX=7955 GN=serpinb1l3 PE=1 SV=1	F:serine-type endopeptidase inhibitor activity; C:extracellular space; P:negative regulation of endopeptidase activity
Q7T334	Malate dehydrogenase OS=Danio rerio OX=7955 GN=mdh2 PE=1 SV=1	C:mitochondrion; P:carbohydrate metabolic process; P:tricarboxylic acid cycle; P:malate metabolic process; F:L-malate dehydrogenase activity
Q7T337	Fructose-1,6-bisphosphatase 1b OS=Danio rerio OX=7955 GN=fbp1b PE=1 SV=1	C:cytosol; P:sucrose biosynthetic process; P:fructose metabolic process; P:fructose 6-phosphate metabolic process; P:gluconeogenesis; P:dephosphorylation; P:fructose 1,6-bisphosphate metabolic process; F:fructose 1,6-bisphosphate 1-phosphatase activity; P:cellular response to estrogen stimulus
Q7T341	Cytochrome b5 type A (Microsomal) OS=Danio rerio OX=7955 GN=cyb5a PE=2 SV=1	C:integral component of membrane; F:heme binding; F:metal ion binding; P:cellular response to xenobiotic stimulus
Q7T348	Zgc:64106 OS=Danio rerio OX=7955 GN=zgc:64106 PE=2 SV=1	C:cellular_component
Q7T362	Npm1 protein OS=Danio rerio OX=7955 GN=npm1a PE=2 SV=1	F:nucleic acid binding; F:chromatin binding; C:nucleoplasm; C:nucleolus; C:cytoplasm; P:chromatin remodeling; P:hemopoiesis; F:histone binding; P:regulation of apoptotic process
Q7T365	Sorcin OS=Danio rerio OX=7955 GN=sri PE=2 SV=1	F:calcium ion binding
Q7T368	Pyruvate dehydrogenase E1 component subunit beta OS=Danio rerio OX=7955 GN=pdhb PE=1 SV=1	F:pyruvate dehydrogenase (acetyl-transferring) activity; C:mitochondrial pyruvate dehydrogenase complex; P:acetyl-CoA biosynthetic process from pyruvate; P:pigmentation; P:oxidation-reduction process
Q7T379	Dhdhl protein OS=Danio rerio OX=7955 GN=dhdhl PE=2 SV=1	F:oxidoreductase activity; P:oxidation-reduction process
Q7T387	Abhydrolase domain-containing 14B OS=Danio rerio OX=7955 GN=abhd14b PE=1 SV=1	C:cytoplasm; P:biological_process
Q7T399	Ras homolog family member Ca OS=Danio rerio OX=7955 GN=rhoca PE=1 SV=1	F:GTPase activity; F:GTP binding; C:cell cortex; P:Rho protein signal transduction; P:regulation of cell shape; F:protein kinase binding; P:regulation of cell migration; P:establishment or maintenance of actin cytoskeleton polarity; C:cytoplasmic vesicle; C:cell division site; P:regulation of actin cytoskeleton organization; C:intracellular membrane-bounded organelle; P:wound healing, spreading o…
Q7T3B1	Proteasome (Prosome, macropain) 26S subunit, ATPase 2 OS=Danio rerio OX=7955 GN=psmc2 PE=1 SV=1	F:ATP binding; C:cytoplasm; C:proteasome regulatory particle, base subcomplex; F:TBP-class protein binding; F:proteasome-activating ATPase activity; C:dendritic spine; P:positive regulation of RNA polymerase II transcriptional preinitiation complex assembly; P:positive regulation of proteasomal protein catabolic process
Q7T3C4	Palmitoyl-protein thioesterase 1 (Ceroid-lipofuscinosis, neuronal 1, infantile) OS=Danio rerio OX=7955 GN=ppt1 PE=2 SV=1	P:protein depalmitoylation; C:lysosome; P:receptor-mediated endocytosis; F:palmitoyl-(protein) hydrolase activity
Q7T3F3	Ubiquitin-conjugating enzyme E2N-like OS=Danio rerio OX=7955 GN=ube2nb PE=1 SV=1	P:double-strand break repair via homologous recombination; P:DNA double-strand break processing; F:ATP binding; C:nucleus; P:postreplication repair; P:positive regulation of histone modification; C:UBC13-MMS2 complex; P:regulation of histone ubiquitination; P:DNA damage response, detection of DNA damage; P:positive regulation of I-kappaB kinase/NF-kappaB signaling; F:ubiquitin binding; P:positive…
Q7T3G2	Tyrosine 3-monooxygenase/tryptophan 5-monooxygenase activation protein, eta polypeptide OS=Danio rerio OX=7955 GN=ywhah PE=1 SV=1	F:monooxygenase activity; C:cellular_component; F:protein domain specific binding; P:oxidation-reduction process
Q7T3G4	Phosphoglycerate mutase OS=Danio rerio OX=7955 GN=pgam2 PE=1 SV=1	F:bisphosphoglycerate mutase activity; F:phosphoglycerate mutase activity; P:glycolytic process; P:myoblast fusion
Q7T3H1	Dynactin subunit 2 OS=Danio rerio OX=7955 GN=dctn2 PE=2 SV=1
Q7T3H5	Glycerol-3-phosphate dehydrogenase [NAD(+)] OS=Danio rerio OX=7955 GN=gpd1c PE=1 SV=1	F:glycerol-3-phosphate dehydrogenase [NAD+] activity; P:carbohydrate metabolic process; C:glycerol-3-phosphate dehydrogenase complex; F:protein homodimerization activity; P:glycerol-3-phosphate catabolic process; F:NAD binding; P:oxidation-reduction process
Q7T3H9	Putative hydroxypyruvate isomerase OS=Danio rerio OX=7955 GN=hyi PE=2 SV=2
Q7T3L3	Chaperone protein GP96 OS=Danio rerio OX=7955 GN=hsp90b1 PE=1 SV=1	P:response to hypoxia; F:ATP binding; C:endoplasmic reticulum; P:protein folding; P:ubiquitin-dependent ERAD pathway; P:otolith tethering; C:perinuclear region of cytoplasm; P:defense response to Gram-positive bacterium; F:unfolded protein binding
Q7ZT36	Parvalbumin 3 OS=Danio rerio OX=7955 GN=pvalb3 PE=1 SV=1	F:calcium ion binding; C:nucleus; C:cytoplasm
Q7ZTH6	Hydroxyacyl-Coenzyme A dehydrogenase/3-ketoacyl-Coenzyme A thiolase/enoyl-Coenzyme A hydratase (Trifunctional protein), beta subunit OS=Danio rerio OX=7955 GN=hadhb PE=2 SV=1	F:transferase activity, transferring acyl groups other than amino-acyl groups
Q7ZTH8	Acyl-Coenzyme A dehydrogenase, C-4 to C-12 straight chain OS=Danio rerio OX=7955 GN=acadm PE=2 SV=1	C:mitochondrion; P:fatty acid beta-oxidation; F:flavin adenine dinucleotide binding; P:medium-chain fatty acid catabolic process; F:medium-chain-acyl-CoA dehydrogenase activity
Q7ZTI0	Sjogren syndrome antigen B (Autoantigen La) OS=Danio rerio OX=7955 GN=ssb PE=1 SV=1	F:RNA binding; C:nucleus; P:RNA processing; C:ribonucleoprotein complex
Q7ZTI4	Ubiquitin carboxyl-terminal hydrolase OS=Danio rerio OX=7955 GN=uchl1 PE=2 SV=1	F:thiol-dependent ubiquitin-specific protease activity; C:cytoplasm; P:ubiquitin-dependent protein catabolic process; P:protein deubiquitination; F:ligase activity
Q7ZTR9	Lipase OS=Danio rerio OX=7955 GN=lipf PE=2 SV=1	P:response to hypoxia; F:triglyceride lipase activity; C:cellular_component; P:lipid catabolic process
Q7ZTS4	Keratin, type I cytoskeletal 18 OS=Danio rerio OX=7955 GN=krt18 PE=1 SV=2	F:structural molecule activity; C:intermediate filament
Q7ZTS8	ELAV-like protein OS=Danio rerio OX=7955 GN=elavl1a PE=1 SV=1	F:RNA binding; P:positive regulation of angiogenesis; C:ribonucleoprotein complex
Q7ZTT1	Catalase OS=Danio rerio OX=7955 GN=cat PE=2 SV=1	F:catalase activity; P:response to oxidative stress; F:heme binding; P:hydrogen peroxide catabolic process; F:metal ion binding; P:oxidation-reduction process; P:cellular oxidant detoxification
Q7ZTT4	Chloride intracellular channel 4 OS=Danio rerio OX=7955 GN=clic4 PE=1 SV=1	F:voltage-gated ion channel activity; F:chloride channel activity; C:nucleus; C:cytoplasm; P:sensory perception of sound; C:chloride channel complex; P:regulation of ion transmembrane transport; P:chloride transmembrane transport
Q7ZTT8	NADH dehydrogenase (Ubiquinone) 1 alpha subcomplex 4, like OS=Danio rerio OX=7955 GN=ndufa4l PE=1 SV=1	F:cytochrome-c oxidase activity; C:mitochondrial respiratory chain complex IV; C:integral component of membrane; P:electron transport chain; P:proton transmembrane transport
Q7ZTW6	Cytochrome P450, family 3, subfamily c, polypeptide 1 OS=Danio rerio OX=7955 GN=cyp3c1 PE=2 SV=1	F:iron ion binding; F:steroid hydroxylase activity; C:integral component of membrane; F:oxidoreductase activity, acting on paired donors, with incorporation or reduction of molecular oxygen; F:heme binding; P:oxidation-reduction process
Q7ZTX3	Zgc:56585 OS=Danio rerio OX=7955 GN=zgc:56585 PE=2 SV=1	C:cytoplasm; F:oxidoreductase activity; P:oxidation-reduction process
Q7ZTY1	Phospholipase A2, group XIIB OS=Danio rerio OX=7955 GN=pla2g12b PE=2 SV=1	F:phospholipase A2 activity; F:calcium ion binding; C:extracellular region; P:phospholipid metabolic process; P:lipid catabolic process; P:cholesterol homeostasis; P:arachidonic acid secretion; P:triglyceride homeostasis
Q7ZTZ4	Fibrillarin OS=Danio rerio OX=7955 GN=fbl PE=1 SV=1	P:box C/D snoRNA 3'-end processing; F:RNA binding; F:rRNA methyltransferase activity; C:Cajal body; P:neurogenesis; P:rRNA methylation; C:box C/D snoRNP complex; C:small-subunit processome; P:histone glutamine methylation; F:histone-glutamine methyltransferase activity
Q7ZU42	Obg-like ATPase 1 OS=Danio rerio OX=7955 GN=ola1 PE=2 SV=1
Q7ZU43	Carboxypeptidase vitellogenic-like OS=Danio rerio OX=7955 GN=cpvl PE=1 SV=1	F:serine-type carboxypeptidase activity; P:proteolysis involved in cellular protein catabolic process
Q7ZU46	Heat shock protein 4, like OS=Danio rerio OX=7955 GN=hspa4a PE=1 SV=1	C:nucleus; C:cytosol
Q7ZU48	Heterogeneous nuclear ribonucleoprotein A0,-like OS=Danio rerio OX=7955 GN=hnrnpa0l PE=1 SV=2	F:RNA binding
Q7ZU64	Capg protein (Fragment) OS=Danio rerio OX=7955 GN=capgb PE=2 SV=1	C:cellular_component; F:actin filament binding; P:barbed-end actin filament capping
Q7ZU67	Eukaryotic translation initiation factor 4A, isoform 1B OS=Danio rerio OX=7955 GN=eif4a1b PE=1 SV=1	P:cytoplasmic translational initiation; F:RNA helicase activity; F:translation initiation factor activity; F:ATP binding
Q7ZU69	Proteasome (Prosome, macropain) 26S subunit, non-ATPase, 13 OS=Danio rerio OX=7955 GN=psmd13 PE=1 SV=1	F:structural molecule activity; C:nucleus; C:cytosol; P:ubiquitin-dependent protein catabolic process; C:proteasome regulatory particle, lid subcomplex; P:hemopoiesis; P:proteasome assembly
Q7ZU89	Coatomer subunit delta OS=Danio rerio OX=7955 GN=arcn1b PE=1 SV=1	C:Golgi membrane; C:cytosol; P:endoplasmic reticulum to Golgi vesicle-mediated transport; P:retrograde vesicle-mediated transport, Golgi to endoplasmic reticulum; P:protein transport; C:COPI vesicle coat; P:Golgi localization
Q7ZU93	Ribonucloprotein OS=Danio rerio OX=7955 GN=snu13a PE=1 SV=1	P:mRNA splicing, via spliceosome; P:maturation of LSU-rRNA; F:RNA binding; P:maturation of SSU-rRNA; C:box C/D snoRNP complex; C:small-subunit processome; C:U4/U6 x U5 tri-snRNP complex; C:precatalytic spliceosome
Q7ZU96	Cct8 protein OS=Danio rerio OX=7955 GN=cct8 PE=1 SV=1	F:ATP binding; C:chaperonin-containing T-complex; P:protein folding; P:behavioral response to nicotine; F:unfolded protein binding
Q7ZUC9	SH3 domain binding glutamic acid-rich protein like 3 OS=Danio rerio OX=7955 GN=sh3bgrl3 PE=1 SV=1	C:cell; F:electron transfer activity; F:protein disulfide oxidoreductase activity; P:electron transport chain; P:cell redox homeostasis
Q7ZUD5	Galactosylceramidase b OS=Danio rerio OX=7955 GN=galcb PE=2 SV=1	F:galactosylceramidase activity; C:lysosome; P:galactosylceramide catabolic process
Q7ZUD6	Reticulon OS=Danio rerio OX=7955 GN=rtn3 PE=1 SV=1	C:endoplasmic reticulum; C:endoplasmic reticulum membrane; C:integral component of membrane
Q7ZUF4	AP complex subunit beta OS=Danio rerio OX=7955 GN=ap2b1 PE=2 SV=1	P:intracellular protein transport; P:vesicle-mediated transport; C:clathrin adaptor complex; F:clathrin binding
Q7ZUG1	Rpl12 protein OS=Danio rerio OX=7955 GN=rpl12 PE=2 SV=1	P:ribosomal large subunit assembly; F:structural constituent of ribosome; P:translation; C:cytosolic large ribosomal subunit; F:large ribosomal subunit rRNA binding
Q7ZUG3	60S acidic ribosomal protein P0 OS=Danio rerio OX=7955 GN=rplp0 PE=2 SV=1	C:ribosome; P:ribosome biogenesis
Q7ZUG5	40S ribosomal protein S21 OS=Danio rerio OX=7955 GN=rps21 PE=3 SV=1
Q7ZUG6	Ribosomal protein L30 OS=Danio rerio OX=7955 GN=rpl30 PE=1 SV=1	F:RNA binding; F:structural constituent of ribosome; C:cytosolic large ribosomal subunit
Q7ZUH1	RNA transcription, translation and transport factor protein OS=Danio rerio OX=7955 GN=rtraf PE=2 SV=1	F:RNA polymerase II complex binding; F:RNA binding; C:nucleus; C:centrosome; C:cytosol; P:tRNA splicing, via endonucleolytic cleavage and ligation; P:negative regulation of protein kinase activity; P:positive regulation of transcription by RNA polymerase II; C:perinuclear region of cytoplasm; C:tRNA-splicing ligase complex; C:mitotic spindle
Q7ZUH6	Zgc:56530 OS=Danio rerio OX=7955 GN=cst14a.2 PE=2 SV=1	F:cysteine-type endopeptidase inhibitor activity; C:cytosol; P:negative regulation of endopeptidase activity
Q7ZUH8	Microsomal glutathione S-transferase 3a OS=Danio rerio OX=7955 GN=mgst3a PE=1 SV=1	F:glutathione transferase activity; F:glutathione peroxidase activity; C:nuclear envelope; C:endoplasmic reticulum; C:integral component of membrane; P:cellular oxidant detoxification
Q7ZUI0	Ribosomal protein L5a OS=Danio rerio OX=7955 GN=rpl5a PE=1 SV=1	P:ribosomal large subunit assembly; F:structural constituent of ribosome; P:translation; F:5S rRNA binding; C:cytosolic large ribosomal subunit; P:chordate embryonic development
Q7ZUI4	Thioredoxin OS=Danio rerio OX=7955 GN=zgc:56493 PE=1 SV=1	C:cell; P:glycerol ether metabolic process; F:protein disulfide oxidoreductase activity; P:cell redox homeostasis; P:oxidation-reduction process
Q7ZUI5	Nucleoside diphosphate kinase OS=Danio rerio OX=7955 GN=nme4 PE=1 SV=1	F:nucleoside diphosphate kinase activity; F:ATP binding; P:nucleoside diphosphate phosphorylation; P:GTP biosynthetic process; P:UTP biosynthetic process; P:CTP biosynthetic process; P:regulation of apoptotic process
Q7ZUI8	Eukaryotic translation initiation factor 1B OS=Danio rerio OX=7955 GN=eif1 PE=1 SV=1	F:translation initiation factor activity; P:translational initiation; C:eukaryotic 43S preinitiation complex; F:ribosomal small subunit binding
Q7ZUJ7	Isocitrate dehydrogenase [NAD] subunit, mitochondrial OS=Danio rerio OX=7955 GN=idh3a PE=2 SV=1	F:magnesium ion binding; F:isocitrate dehydrogenase (NAD+) activity; C:mitochondrion; P:tricarboxylic acid cycle; P:isocitrate metabolic process; F:NAD binding
Q7ZUJ8	Proteasome subunit beta OS=Danio rerio OX=7955 GN=psmb3 PE=1 SV=1	F:threonine-type endopeptidase activity; C:nucleus; C:cytoplasm; P:proteasomal ubiquitin-independent protein catabolic process; C:proteasome core complex, beta-subunit complex; P:proteasome-mediated ubiquitin-dependent protein catabolic process
Q7ZUJ9	Heterogeneous nuclear ribonucleoprotein A/B OS=Danio rerio OX=7955 GN=hnrnpaba PE=2 SV=1	F:RNA binding; C:nucleoplasm; P:regulation of RNA metabolic process; F:sequence-specific double-stranded DNA binding; C:ribonucleoprotein complex
Q7ZUL7	RNA binding protein OS=Danio rerio OX=7955 GN=rbpms2b PE=1 SV=1	F:RNA binding
Q7ZUM0	Tyrosine 3-monooxygenase/tryptophan 5-monooxygenase activation protein, theta polypeptide a OS=Danio rerio OX=7955 GN=ywhaqa PE=1 SV=1	F:monooxygenase activity; F:protein domain specific binding; P:oxidation-reduction process
Q7ZUM5	Heat shock protein 4 OS=Danio rerio OX=7955 GN=hspa4b PE=2 SV=1	C:nucleus; C:cytosol
Q7ZUN7	Ckmt1 protein OS=Danio rerio OX=7955 GN=ckmt1 PE=1 SV=1	F:creatine kinase activity; F:ATP binding; C:mitochondrion; P:phosphorylation; P:phosphocreatine biosynthetic process
Q7ZUP3	Sidoreflexin OS=Danio rerio OX=7955 GN=sfxn2 PE=2 SV=1	F:ion transmembrane transporter activity; C:integral component of mitochondrial inner membrane; P:ion transmembrane transport; P:mitochondrial transmembrane transport
Q7ZUP4	Eukaryotic translation initiation factor 5A OS=Danio rerio OX=7955 GN=eif5a2 PE=1 SV=1	F:translation elongation factor activity; P:translational frameshifting; F:ribosome binding; P:positive regulation of translational elongation; P:positive regulation of translational termination
Q7ZUP5	DnaJ (Hsp40) homolog, subfamily A, member 2 OS=Danio rerio OX=7955 GN=dnaja2a PE=1 SV=1	F:ATP binding; C:cytosol; P:protein folding; P:response to heat; F:heat shock protein binding; F:metal ion binding; F:unfolded protein binding
Q7ZUP6	Isocitrate dehydrogenase [NADP] OS=Danio rerio OX=7955 GN=idh2 PE=2 SV=1	F:magnesium ion binding; F:isocitrate dehydrogenase (NADP+) activity; P:tricarboxylic acid cycle; P:isocitrate metabolic process; F:NAD binding
Q7ZUP8	Cars protein (Fragment) OS=Danio rerio OX=7955 GN=cars1 PE=2 SV=1	F:cysteine-tRNA ligase activity; F:ATP binding; C:cytoplasm; P:cysteinyl-tRNA aminoacylation
Q7ZUQ1	Cdc42l protein OS=Danio rerio OX=7955 GN=cdc42l PE=1 SV=1	F:GTPase activity; F:GTP binding; C:cytoskeleton; C:plasma membrane; C:cell cortex; P:endocytosis; P:actin filament organization; P:establishment or maintenance of cell polarity; P:regulation of cell shape; P:cell migration; F:protein kinase binding; P:cell projection assembly; P:cortical cytoskeleton organization; C:cytoplasmic vesicle; P:Cdc42 protein signal transduction; P:regulation of actin …
Q7ZUQ9	Cirbp protein OS=Danio rerio OX=7955 GN=cirbpb PE=1 SV=1	F:RNA binding; C:spliceosomal complex; P:response to cold; P:positive regulation of mRNA splicing, via spliceosome
Q7ZUR3	Zgc:85763 OS=Danio rerio OX=7955 GN=echdc2 PE=2 SV=2	F:enoyl-CoA hydratase activity; C:mitochondrion; P:fatty acid beta-oxidation
Q7ZUR5	Signal sequence receptor, gamma OS=Danio rerio OX=7955 GN=ssr3 PE=1 SV=1	C:endoplasmic reticulum; P:SRP-dependent cotranslational protein targeting to membrane; C:integral component of membrane
Q7ZUR7	Troponin I, skeletal, fast 2a.2 OS=Danio rerio OX=7955 GN=tnni2a.2 PE=2 SV=1	P:skeletal muscle contraction; F:molecular_function; C:troponin complex; P:cardiac muscle contraction
Q7ZUR9	Ribosomal protein L13a OS=Danio rerio OX=7955 GN=rpl13a PE=2 SV=1	F:mRNA binding; F:structural constituent of ribosome; P:negative regulation of translation; C:cytosolic large ribosomal subunit
Q7ZUS4	Cytosolic sulfotransferase 2 OS=Danio rerio OX=7955 GN=sult1st2 PE=1 SV=1	F:estrone sulfotransferase activity; C:cytoplasm; P:catecholamine metabolic process; P:xenobiotic metabolic process; P:estrogen metabolic process
Q7ZUS7	Serine/threonine-protein phosphatase OS=Danio rerio OX=7955 GN=ppp6c PE=1 SV=1	P:response to yeast; F:phosphoprotein phosphatase activity; C:cellular_component; P:protein dephosphorylation
Q7ZUS9	Electron transfer flavoprotein subunit alpha OS=Danio rerio OX=7955 GN=etfa PE=1 SV=1	F:electron transfer activity; P:animal organ morphogenesis; P:electron transport chain; P:regulation of fatty acid beta-oxidation; F:flavin adenine dinucleotide binding; P:mitochondrion morphogenesis
Q7ZUT3	Dkc1 protein (Fragment) OS=Danio rerio OX=7955 GN=dkc1 PE=2 SV=1	P:box H/ACA snoRNA 3'-end processing; F:RNA binding; F:pseudouridine synthase activity; P:rRNA pseudouridine synthesis; P:snRNA pseudouridine synthesis; C:box H/ACA snoRNP complex; P:definitive hemopoiesis; P:mRNA pseudouridine synthesis
Q7ZUV5	ZRAB1B, member RAS oncogene family a OS=Danio rerio OX=7955 GN=rab1ba PE=1 SV=1	P:autophagosome assembly; F:GTPase activity; F:GTP binding; P:intracellular protein transport; C:endomembrane system; P:Rab protein signal transduction
Q7ZUW4	ADP-ribosylation factor 5 OS=Danio rerio OX=7955 GN=arf5 PE=2 SV=1	F:GTP binding
Q7ZUW8	Aspartate aminotransferase OS=Danio rerio OX=7955 GN=got1 PE=1 SV=1	F:L-aspartate:2-oxoglutarate aminotransferase activity; C:cytosol; P:aspartate biosynthetic process; F:pyridoxal phosphate binding
Q7ZUX8	Dynein light chain roadblock OS=Danio rerio OX=7955 GN=dynlrb1 PE=1 SV=1	F:motor activity; C:cytoplasm; C:centrosome; C:cytoplasmic dynein complex; C:microtubule; P:microtubule-based movement; P:transforming growth factor beta receptor signaling pathway; F:dynein intermediate chain binding
Q7ZUY9	Integral membrane protein 1 OS=Danio rerio OX=7955 GN=stt3a PE=2 SV=1	F:dolichyl-diphosphooligosaccharide-protein glycotransferase activity; C:integral component of membrane; P:protein N-linked glycosylation via asparagine; P:post-translational protein modification
Q7ZUZ2	Actin-related protein 1, centractin OS=Danio rerio OX=7955 GN=actr1 PE=1 SV=1	P:establishment of mitotic spindle orientation; F:ATP binding; C:cell; C:centrosome; C:dynactin complex; P:nuclear migration along microtubule; C:cell cortex region; F:cytoskeletal protein-membrane adaptor activity
Q7ZUZ7	ADP-ribosylation factor 1 OS=Danio rerio OX=7955 GN=arf2b PE=1 SV=1	F:GTP binding; C:cytoplasm; C:plasma membrane; P:intracellular protein transport; P:vesicle-mediated transport
Q7ZV05	Ribosomal protein S11 OS=Danio rerio OX=7955 GN=rps11 PE=1 SV=1	F:structural constituent of ribosome; P:translation; C:cytosolic small ribosomal subunit
Q7ZV07	Dolichyl-diphosphooligosaccharide--protein glycosyltransferase subunit 2 OS=Danio rerio OX=7955 GN=rpn2 PE=2 SV=1	F:dolichyl-diphosphooligosaccharide-protein glycotransferase activity; P:protein N-linked glycosylation; C:oligosaccharyltransferase complex; C:integral component of membrane
Q7ZV16	Eukaryotic translation elongation factor 1 beta 2 OS=Danio rerio OX=7955 GN=eef1b2 PE=2 SV=1	F:translation elongation factor activity; F:guanyl-nucleotide exchange factor activity; C:cytosol; C:eukaryotic translation elongation factor 1 complex; P:translational elongation
Q7ZV32	3-hydroxymethyl-3-methylglutaryl-Coenzyme A lyase (Hydroxymethylglutaricaciduria) OS=Danio rerio OX=7955 GN=hmgcl PE=2 SV=1	F:hydroxymethylglutaryl-CoA lyase activity; P:leucine catabolic process; P:lipid metabolic process; P:ketone body biosynthetic process
Q7ZV39	Zgc:56235 OS=Danio rerio OX=7955 GN=zgc:56235 PE=1 SV=1	C:mitochondrial outer membrane; F:voltage-gated anion channel activity; P:inorganic anion transport; P:anion transmembrane transport; P:regulation of cilium assembly
Q7ZV49	Hypoxanthine phosphoribosyltransferase OS=Danio rerio OX=7955 GN=hprt1 PE=1 SV=1	F:nucleotide binding; F:magnesium ion binding; F:hypoxanthine phosphoribosyltransferase activity; C:cytoplasm; P:adenine salvage; P:guanine salvage; P:GMP salvage; P:IMP salvage; P:hypoxanthine metabolic process; F:guanine phosphoribosyltransferase activity
Q7ZV55	Eukaryotic translation initiation factor 3 subunit I OS=Danio rerio OX=7955 GN=eif3i PE=2 SV=1
Q7ZV76	Electron-transfer-flavoprotein, beta polypeptide OS=Danio rerio OX=7955 GN=etfb PE=2 SV=1	F:electron transfer activity; P:electron transport chain
Q7ZV77	Proteasome subunit alpha type OS=Danio rerio OX=7955 GN=psma4 PE=1 SV=1	F:threonine-type endopeptidase activity; C:nucleus; C:cytoplasm; P:proteasomal ubiquitin-independent protein catabolic process; C:proteasome core complex, alpha-subunit complex; P:proteasome-mediated ubiquitin-dependent protein catabolic process
Q7ZV92	PRP19/PSO4 homolog (S. cerevisiae) OS=Danio rerio OX=7955 GN=prpf19 PE=1 SV=1	P:generation of catalytic spliceosome for first transesterification step; C:Prp19 complex; P:DNA repair; P:protein ubiquitination; P:negative regulation of DNA damage response, signal transduction by p53 class mediator; F:ubiquitin protein ligase activity; C:U2-type catalytic step 1 spliceosome; C:catalytic step 2 spliceosome
Q7ZV96	60S ribosomal protein L10 OS=Danio rerio OX=7955 GN=rpl10 PE=2 SV=1	P:ribosomal large subunit assembly; F:structural constituent of ribosome; P:regulation of translation; P:brain development; C:cytosolic large ribosomal subunit; F:translation regulator activity; P:embryonic brain development
Q7ZVA4	Protein S100 OS=Danio rerio OX=7955 GN=s100a10b PE=1 SV=1	F:calcium ion binding
Q7ZVB0	Poly [ADP-ribose] polymerase OS=Danio rerio OX=7955 GN=parp3 PE=2 SV=2	F:NAD+ ADP-ribosyltransferase activity; C:nucleolus; P:double-strand break repair; C:site of double-strand break; P:protein poly-ADP-ribosylation; P:ectodermal placode development; P:regulation of neural crest formation; F:protein ADP-ribosylase activity
Q7ZVB4	Epoxide hydrolase OS=Danio rerio OX=7955 GN=ephx1 PE=2 SV=1	C:endoplasmic reticulum; C:endoplasmic reticulum membrane; P:aromatic compound catabolic process; F:cis-stilbene-oxide hydrolase activity
Q7ZVB5	Small nuclear ribonucleoprotein Sm D3 OS=Danio rerio OX=7955 GN=snrpd3l PE=1 SV=1	C:commitment complex; P:spliceosomal snRNP assembly; F:RNA binding; C:U5 snRNP; C:U1 snRNP; C:U2 snRNP; C:U4 snRNP; C:U12-type spliceosomal complex; C:pICln-Sm protein complex; C:SMN-Sm protein complex; C:precatalytic spliceosome; C:catalytic step 2 spliceosome; C:spliceosomal tri-snRNP complex
Q7ZVD2	Nuclear distribution gene C homolog OS=Danio rerio OX=7955 GN=nudc PE=2 SV=1	C:cytoplasm; P:protein folding; F:unfolded protein binding; P:cilium assembly; P:determination of heart left/right asymmetry
Q7ZVE0	H/ACA ribonucleoprotein complex subunit 1 OS=Danio rerio OX=7955 GN=gar1 PE=2 SV=1
Q7ZVE1	LOC402804 protein (Fragment) OS=Danio rerio OX=7955 GN=bphl PE=2 SV=1
Q7ZVF1	Chitinase, acidic.1 OS=Danio rerio OX=7955 GN=chia.1 PE=1 SV=1	F:chitinase activity; C:extracellular region; C:cytoplasm; P:carbohydrate metabolic process; P:chitin catabolic process; F:chitin binding
Q7ZVF4	Arginyl-tRNA synthetase OS=Danio rerio OX=7955 GN=rars1 PE=2 SV=1	F:arginine-tRNA ligase activity; F:ATP binding; C:cytoplasm; P:arginyl-tRNA aminoacylation
Q7ZVF8	NADH-cytochrome b5 reductase OS=Danio rerio OX=7955 GN=cyb5r1 PE=2 SV=1	F:cytochrome-b5 reductase activity, acting on NAD(P)H; C:integral component of membrane; P:oxidation-reduction process; F:FAD binding
Q7ZVG1	Zgc:56036 protein OS=Danio rerio OX=7955 GN=acaa2 PE=2 SV=1	P:lymph vessel development; F:acetyl-CoA C-acetyltransferase activity; C:mitochondrion; P:regulation of fatty acid beta-oxidation
Q7ZVG7	Fgg protein OS=Danio rerio OX=7955 GN=fgg PE=1 SV=1	F:signaling receptor binding; C:fibrinogen complex; P:platelet activation; P:protein polymerization; P:blood coagulation, fibrin clot formation
Q7ZVJ0	Profilin OS=Danio rerio OX=7955 GN=pfn2l PE=1 SV=1	F:actin binding; C:cytoplasm; P:regulation of actin filament polymerization; P:positive regulation of actin filament bundle assembly
Q7ZVK5	Pcbp2 protein OS=Danio rerio OX=7955 GN=pcbp2 PE=1 SV=1	F:RNA binding
Q7ZVK9	Tpm1 protein OS=Danio rerio OX=7955 GN=tpm1 PE=1 SV=1
Q7ZVL6	DNA replication licensing factor MCM7 OS=Danio rerio OX=7955 GN=mcm7 PE=2 SV=1	P:double-strand break repair via break-induced replication; C:chromatin; F:chromatin binding; F:DNA replication origin binding; F:single-stranded DNA binding; F:ATP binding; C:nucleus; P:pre-replicative complex assembly involved in nuclear cell cycle DNA replication; P:DNA unwinding involved in DNA replication; P:DNA strand elongation involved in DNA replication; P:regulation of DNA-dependent DNA…
Q7ZVM6	Cytotoxic granule-associated RNA-binding protein 1,-like OS=Danio rerio OX=7955 GN=tia1l PE=1 SV=1	F:RNA binding
Q7ZVN5	Signal recognition particle 54 kDa protein OS=Danio rerio OX=7955 GN=srp54 PE=1 SV=1	F:GTPase activity; F:GTP binding; C:signal recognition particle, endoplasmic reticulum targeting; C:cytosol; P:SRP-dependent cotranslational protein targeting to membrane, translocation; F:7S RNA binding; P:neutrophil chemotaxis; F:endoplasmic reticulum signal peptide binding; P:exocrine pancreas development
Q7ZVN9	Acyl-Coenzyme A dehydrogenase family, member 11 OS=Danio rerio OX=7955 GN=acad11 PE=2 SV=1	F:oxidoreductase activity, acting on the CH-CH group of donors; F:flavin adenine dinucleotide binding; P:oxidation-reduction process
Q7ZVP4	Ucp4 protein OS=Danio rerio OX=7955 GN=ucp1 PE=2 SV=1	P:response to cold; C:integral component of membrane; F:oxidative phosphorylation uncoupler activity; C:mitochondrial membrane; P:cellular response to estrogen stimulus; P:cellular response to fatty acid; P:proton transmembrane transport; P:mitochondrial transmembrane transport; P:adaptive thermogenesis
Q7ZVQ3	WD repeat domain 1 OS=Danio rerio OX=7955 GN=wdr1 PE=2 SV=1
Q7ZVS4	4-aminobutyrate aminotransferase OS=Danio rerio OX=7955 GN=abat PE=2 SV=1	F:4-aminobutyrate transaminase activity; C:mitochondrion; P:gamma-aminobutyric acid catabolic process; F:pyridoxal phosphate binding
Q7ZVT1	IST1 factor-associated with ESCRT-III OS=Danio rerio OX=7955 GN=ist1 PE=1 SV=1	F:molecular_function; C:cellular_component; P:endosome organization; P:protein transport; P:axon extension
Q7ZVT2	Pyruvate kinase OS=Danio rerio OX=7955 GN=pkma PE=1 SV=1	F:magnesium ion binding; F:pyruvate kinase activity; C:cytoplasm; P:glycolytic process; F:kinase activity; F:potassium ion binding; P:cellular response to insulin stimulus
Q7ZVU6	Phosphatidylinositol binding clathrin assembly protein OS=Danio rerio OX=7955 GN=picalma PE=2 SV=1	F:1-phosphatidylinositol binding; C:clathrin-coated vesicle; F:clathrin binding; P:clathrin coat assembly
Q7ZVV7	Protein transport protein SEC23 OS=Danio rerio OX=7955 GN=sec23b PE=2 SV=1	C:Golgi membrane; F:GTPase activator activity; C:endoplasmic reticulum membrane; C:cytosol; P:intracellular protein transport; F:zinc ion binding; C:COPII vesicle coat; P:positive regulation of GTPase activity; P:embryonic neurocranium morphogenesis; P:erythrocyte development; P:cartilage development; C:endoplasmic reticulum exit site; P:COPII-coated vesicle cargo loading
Q7ZVW2	Peptidylprolyl isomerase OS=Danio rerio OX=7955 GN=fkbp4 PE=2 SV=1	P:protein peptidyl-prolyl isomerization; F:peptidyl-prolyl cis-trans isomerase activity; F:FK506 binding; C:cytoplasm; F:heat shock protein binding; P:chaperone-mediated protein folding
Q7ZVX2	Sodium/potassium-transporting ATPase subunit beta OS=Danio rerio OX=7955 GN=atp1b1a PE=2 SV=1	F:ATPase activator activity; F:sodium:potassium-exchanging ATPase activity; C:cell; C:sodium:potassium-exchanging ATPase complex; P:cellular sodium ion homeostasis; P:establishment or maintenance of transmembrane electrochemical gradient; P:cellular potassium ion homeostasis; P:positive regulation of ATPase activity; P:sodium ion export across plasma membrane; P:establishment or maintenance of ep…
Q7ZW04	S-adenosylmethionine synthase OS=Danio rerio OX=7955 GN=mat1a PE=1 SV=1	F:methionine adenosyltransferase activity; F:ATP binding; C:cytosol; P:S-adenosylmethionine biosynthetic process; P:one-carbon metabolic process; F:metal ion binding
Q7ZW20	Tyrosine 3-monooxygenase/tryptophan 5-monooxygenase activation protein, epsilon polypeptide 1 OS=Danio rerio OX=7955 GN=ywhae1 PE=1 SV=1	F:monooxygenase activity; F:protein domain specific binding; P:oxidation-reduction process
Q7ZW23	Thioredoxin-like 1 OS=Danio rerio OX=7955 GN=txnl1 PE=2 SV=1	C:cell; P:cell redox homeostasis
Q7ZW37	Gclc protein OS=Danio rerio OX=7955 GN=gclc PE=2 SV=1	F:glutamate-cysteine ligase activity; P:glutathione biosynthetic process; C:glutamate-cysteine ligase complex
Q7ZW39	Phosphoribosyl pyrophosphate synthetase 1A OS=Danio rerio OX=7955 GN=prps1a PE=1 SV=1	F:magnesium ion binding; C:ribose phosphate diphosphokinase complex; F:ribose phosphate diphosphokinase activity; F:ATP binding; C:cytoplasm; P:5-phosphoribose 1-diphosphate biosynthetic process; P:purine nucleotide biosynthetic process; P:nucleoside metabolic process; P:ribonucleoside monophosphate biosynthetic process
Q7ZW40	USO1 homolog, vesicle docking protein (Yeast) OS=Danio rerio OX=7955 GN=uso1 PE=1 SV=1	C:Golgi membrane; C:endoplasmic reticulum; C:Golgi stack; P:intracellular protein transport; P:endoplasmic reticulum to Golgi vesicle-mediated transport; C:ER to Golgi transport vesicle membrane; P:transcytosis; P:Golgi vesicle docking; P:vesicle fusion with Golgi apparatus
Q7ZW75	Transmembrane emp24 domain trafficking protein 2 OS=Danio rerio OX=7955 GN=tmed2 PE=1 SV=1	C:endoplasmic reticulum; C:endoplasmic reticulum-Golgi intermediate compartment; C:Golgi apparatus; P:intracellular protein transport; P:endoplasmic reticulum to Golgi vesicle-mediated transport; P:Golgi organization; C:integral component of membrane; C:COPII-coated ER to Golgi transport vesicle
Q7ZW80	Alpha-L-fucosidase OS=Danio rerio OX=7955 GN=fuca1.1 PE=2 SV=1	F:alpha-L-fucosidase activity; C:lysosome; P:fucose metabolic process; C:integral component of membrane; P:glycoside catabolic process
Q7ZW95	Ribosomal protein L4 OS=Danio rerio OX=7955 GN=rpl4 PE=1 SV=1	F:RNA binding; F:structural constituent of ribosome; P:translation; C:cytosolic large ribosomal subunit
Q7ZWA4	Zgc:56622 OS=Danio rerio OX=7955 GN=zgc:56622 PE=2 SV=1	F:alditol:NADP+ 1-oxidoreductase activity; C:cytosol; P:oxidation-reduction process
Q7ZWA7	Solute carrier family 25 (Mitochondrial carrier dicarboxylate transporter), member 10 OS=Danio rerio OX=7955 GN=slc25a10 PE=2 SV=1	P:mitochondrial transport; C:integral component of membrane; C:mitochondrial membrane
Q7ZWA9	Eukaryotic translation initiation factor 5 OS=Danio rerio OX=7955 GN=eif5 PE=1 SV=1	P:formation of translation preinitiation complex; P:formation of cytoplasmic translation initiation complex; F:translation initiation factor activity; F:GDP-dissociation inhibitor activity; C:cytosol; P:regulation of catalytic activity; F:eukaryotic initiation factor eIF2 binding
Q7ZWD1	Proteasome (Prosome, macropain) 26S subunit, ATPase, 1a OS=Danio rerio OX=7955 GN=psmc1a PE=2 SV=1	F:ATP binding; C:cytoplasm; C:proteasome regulatory particle, base subcomplex; F:TBP-class protein binding; F:proteasome-activating ATPase activity; P:positive regulation of proteasomal protein catabolic process
Q7ZWD8	Cfl1 protein OS=Danio rerio OX=7955 GN=cfl1l PE=1 SV=1	F:actin binding; C:actin cytoskeleton; P:actin filament depolymerization
Q7ZWE2	3-hydroxy-3-methylglutaryl coenzyme A synthase OS=Danio rerio OX=7955 GN=hmgcs1 PE=2 SV=1	F:hydroxymethylglutaryl-CoA synthase activity; C:cellular_component; P:acetyl-CoA metabolic process; P:farnesyl diphosphate biosynthetic process, mevalonate pathway; P:oligodendrocyte development; P:neural crest cell differentiation; P:sterol biosynthetic process; P:embryonic viscerocranium morphogenesis
Q7ZWE5	Proteasome (Prosome, macropain) 26S subunit, non-ATPase, 6 OS=Danio rerio OX=7955 GN=psmd6 PE=2 SV=1	C:proteasome regulatory particle; F:enzyme regulator activity; P:proteasome-mediated ubiquitin-dependent protein catabolic process; P:regulation of catalytic activity
Q7ZWE9	UMP-CMP kinase OS=Danio rerio OX=7955 GN=cmpk PE=2 SV=2
Q7ZWF5	Aspartate aminotransferase OS=Danio rerio OX=7955 GN=got2b PE=2 SV=1	F:L-aspartate:2-oxoglutarate aminotransferase activity; C:mitochondrion; P:aspartate catabolic process; P:biosynthetic process; F:pyridoxal phosphate binding
Q7ZWH4	Actin-related protein 2/3 complex subunit 5 OS=Danio rerio OX=7955 GN=arpc5b PE=1 SV=1	C:cytoplasm; C:Arp2/3 protein complex; P:cell migration; P:Arp2/3 complex-mediated actin nucleation; F:actin filament binding
Q7ZWJ4	60S ribosomal protein L18a OS=Danio rerio OX=7955 GN=rpl18a PE=2 SV=1	F:structural constituent of ribosome; P:translation; C:cytosolic large ribosomal subunit
Q7ZWJ6	Zgc:56466 OS=Danio rerio OX=7955 GN=nipsnap3a PE=2 SV=1	F:molecular_function; C:mitochondrion; P:biological_process
Q7ZWJ7	60S ribosomal protein L34 OS=Danio rerio OX=7955 GN=rpl34 PE=3 SV=3
Q7ZWJ9	Peptidyl-prolyl cis-trans isomerase (Fragment) OS=Danio rerio OX=7955 GN=ppiaa PE=2 SV=1	P:protein peptidyl-prolyl isomerization; P:response to hypoxia; F:peptidyl-prolyl cis-trans isomerase activity; F:cyclosporin A binding; P:protein refolding; F:unfolded protein binding
Q7ZYX4	Chaperonin-containing TCP1, subunit 6A (zeta 1) OS=Danio rerio OX=7955 GN=cct6a PE=1 SV=1	F:ATP binding; C:chaperonin-containing T-complex; P:protein folding; F:unfolded protein binding
Q7ZYX7	Proteasome (Prosome, macropain) 26S subunit, non-ATPase, 7 (Mov34 homolog) OS=Danio rerio OX=7955 GN=psmd7 PE=1 SV=1	C:proteasome regulatory particle; P:central nervous system morphogenesis; P:proteasome-mediated ubiquitin-dependent protein catabolic process; P:cranial skeletal system development
Q7ZZ03	Fucose mutarotase OS=Danio rerio OX=7955 GN=fuom PE=2 SV=1
Q7ZZA3	Peptidylprolyl isomerase OS=Danio rerio OX=7955 GN=fkbp11 PE=1 SV=1	P:protein peptidyl-prolyl isomerization; F:peptidyl-prolyl cis-trans isomerase activity; C:integral component of membrane; P:cellular response to estrogen stimulus
Q7ZZW4	Fast muscle troponin T isoform TnnT3b OS=Danio rerio OX=7955 GN=tnnt3b PE=1 SV=1	P:skeletal muscle contraction; F:calcium ion binding; F:tropomyosin binding; C:troponin complex; P:regulation of striated muscle contraction; F:calcium-dependent ATPase activity; P:sarcomere organization; P:cardiac muscle contraction
Q800A1	Parvalbumin 9 OS=Danio rerio OX=7955 GN=pvalb9 PE=1 SV=1	F:calcium ion binding; C:nucleus; C:cytoplasm
Q800G3	MxG protein OS=Danio rerio OX=7955 GN=mxg PE=2 SV=2	P:mitochondrial fission; F:GTPase activity; F:GTP binding; F:microtubule binding; C:postsynaptic density; C:microtubule cytoskeleton; P:synaptic vesicle budding from presynaptic endocytic zone membrane; C:axon; C:cytoplasmic vesicle; C:mitochondrial membrane; C:dendritic spine head; P:regulation of synapse structure or activity; P:membrane fusion; C:presynapse; C:postsynaptic endocytic zone membr…
Q800W8	Cytochrome P450 2K7 OS=Danio rerio OX=7955 GN=cyp2k22 PE=2 SV=1	F:iron ion binding; C:cytoplasm; P:organic acid metabolic process; P:xenobiotic metabolic process; F:steroid hydroxylase activity; C:integral component of membrane; F:oxidoreductase activity, acting on paired donors, with incorporation or reduction of molecular oxygen, reduced flavin or flavoprotein as one donor, and incorporation of one atom of oxygen; F:heme binding; P:response to progesterone;…
Q801E6	Malate dehydrogenase OS=Danio rerio OX=7955 GN=mdh1aa PE=1 SV=1	C:cytosol; P:carbohydrate metabolic process; P:tricarboxylic acid cycle; P:oxaloacetate metabolic process; P:malate metabolic process; P:NADH metabolic process; F:L-malate dehydrogenase activity
Q802C9	Eukaryotic translation initiation factor 4A, isoform 1A OS=Danio rerio OX=7955 GN=eif4a1a PE=1 SV=1	P:cytoplasmic translational initiation; F:RNA helicase activity; F:translation initiation factor activity; F:ATP binding
Q802D1	RAB11B, member RAS oncogene family OS=Danio rerio OX=7955 GN=rab11ba PE=2 SV=1	F:GTPase activity; F:GTP binding; P:intracellular protein transport; P:exocytosis; P:Rab protein signal transduction; C:recycling endosome
Q802D5	Profilin OS=Danio rerio OX=7955 GN=pfn2 PE=1 SV=1	F:actin binding; C:cytoplasm; P:regulation of actin filament polymerization; P:positive regulation of actin filament bundle assembly
Q802F1	Selenide water dikinase 2 (Fragment) OS=Danio rerio OX=7955 GN=sephs2 PE=2 SV=2	F:selenide, water dikinase activity; F:ATP binding; C:cytoplasm; P:selenocysteine biosynthetic process; P:phosphorylation
Q802G1	Glutathione peroxidase (Fragment) OS=Danio rerio OX=7955 GN=gpx4b PE=2 SV=2	F:glutathione peroxidase activity; C:nucleus; C:mitochondrion; P:response to oxidative stress; P:negative regulation of Wnt signaling pathway; F:phospholipid-hydroperoxide glutathione peroxidase activity; P:oxidation-reduction process; P:cellular oxidant detoxification
Q802U8	H1 histone family, member X OS=Danio rerio OX=7955 GN=h1-10 PE=2 SV=1	C:nucleosome; F:double-stranded DNA binding; C:nucleus; P:nucleosome assembly; P:nucleosome positioning; P:chromosome condensation; F:nucleosomal DNA binding; P:negative regulation of chromatin silencing; P:negative regulation of DNA recombination
Q802V4	Zgc:77202 OS=Danio rerio OX=7955 GN=lsm14ab PE=2 SV=1	F:molecular_function; C:cellular_component; P:biological_process
Q802V5	Cullin-associated and neddylation-dissociated 1 OS=Danio rerio OX=7955 GN=cand1 PE=2 SV=1	C:nucleus; P:SCF complex assembly; P:protein ubiquitination
Q802W6	Arhgdia protein OS=Danio rerio OX=7955 GN=arhgdia PE=2 SV=1	F:Rho GDP-dissociation inhibitor activity; C:cytosol; P:Rho protein signal transduction; C:membrane; F:Rac GTPase binding; P:regulation of catalytic activity
Q802Y2	Isocitrate dehydrogenase [NADP] OS=Danio rerio OX=7955 GN=idh1 PE=2 SV=1	F:magnesium ion binding; F:isocitrate dehydrogenase (NADP+) activity; C:mitochondrion; C:peroxisome; C:cytosol; P:tricarboxylic acid cycle; P:isocitrate metabolic process; P:NADP metabolic process; P:hemopoiesis; F:NAD binding
Q802Y6	Tubulin alpha chain OS=Danio rerio OX=7955 GN=tuba4l PE=2 SV=1	P:microtubule cytoskeleton organization; P:mitotic cell cycle; F:GTPase activity; F:structural constituent of cytoskeleton; F:GTP binding; C:cytoplasm; C:microtubule
Q802Z2	Protein kinase C substrate 80K-H OS=Danio rerio OX=7955 GN=prkcsh PE=2 SV=1	P:liver development; F:calcium ion binding; C:endoplasmic reticulum; P:N-glycan processing; F:kinase activity; P:phosphorylation; P:pronephros development
Q802Z4	Zgc:66156 protein (Fragment) OS=Danio rerio OX=7955 GN=zgc:66156 PE=2 SV=1	F:motor activity; F:ATP binding; C:myosin complex; F:actin filament binding
Q802Z5	Non-POU domain-containing, octamer-binding OS=Danio rerio OX=7955 GN=nono PE=1 SV=1	P:mRNA splicing, via spliceosome; F:transcription regulatory region sequence-specific DNA binding; F:RNA binding; C:nucleus; P:regulation of transcription, DNA-templated; P:central nervous system development; P:somite development; P:otic vesicle development
Q803A9	DnaJ (Hsp40) homolog, subfamily B, member 11 OS=Danio rerio OX=7955 GN=dnajb11 PE=2 SV=1	P:protein folding; F:unfolded protein binding
Q803B0	Heat shock 60 protein 1 OS=Danio rerio OX=7955 GN=hspd1 PE=1 SV=1	F:ATP binding; C:mitochondrial matrix; C:cytosol; P:'de novo' protein folding; P:apoptotic mitochondrial changes; P:fin regeneration; P:protein refolding; P:protein import into mitochondrial intermembrane space; F:unfolded protein binding
Q803B5	Aspartyl aminopeptidase OS=Danio rerio OX=7955 GN=dnpep PE=1 SV=1	C:cytoplasm; P:proteolysis; F:zinc ion binding; F:metalloaminopeptidase activity
Q803B7	Zgc:55941 OS=Danio rerio OX=7955 GN=chia.2 PE=2 SV=1	F:chitinase activity; C:extracellular region; C:cytoplasm; P:carbohydrate metabolic process; P:chitin catabolic process; F:chitin binding
Q803D7	Protein disulfide-isomerase (Fragment) OS=Danio rerio OX=7955 GN=pdia3 PE=2 SV=1	F:protein disulfide isomerase activity; C:cell; C:endoplasmic reticulum; P:protein folding; C:cell surface; P:response to endoplasmic reticulum stress; P:cell redox homeostasis
Q803E5	Eukaryotic translation termination factor 1 OS=Danio rerio OX=7955 GN=etf1b PE=1 SV=1	P:cytoplasmic translational termination; C:cytosol; P:brain development; F:translation release factor activity, codon specific; C:translation release factor complex; F:sequence-specific mRNA binding
Q803E7	Polyadenylate-binding protein OS=Danio rerio OX=7955 GN=pabpc1l PE=2 SV=1	F:mRNA 3'-UTR binding; F:protein binding; C:nucleus; C:cytosol; F:poly(A) binding; F:poly(U) RNA binding; C:cytoplasmic stress granule; C:ribonucleoprotein complex
Q803F7	RNA binding motif protein 4.2 OS=Danio rerio OX=7955 GN=rbm4.2 PE=2 SV=1	P:regulation of alternative mRNA splicing, via spliceosome; F:mRNA binding; F:zinc ion binding; C:nuclear speck; P:mRNA cis splicing, via spliceosome
Q803G3	Serine/threonine-protein phosphatase OS=Danio rerio OX=7955 GN=ppp2cb PE=1 SV=1	F:phosphoprotein phosphatase activity; C:cellular_component; P:protein dephosphorylation
Q803H5	Gnb1l protein OS=Danio rerio OX=7955 GN=gnb1b PE=2 SV=1	P:signal transduction; P:posterior lateral line neuromast primordium migration; P:positive regulation of neutrophil migration
Q803I6	ATP-binding cassette, sub-family D (ALD), member 3a OS=Danio rerio OX=7955 GN=abcd3a PE=2 SV=1	F:long-chain fatty acid transporter activity; F:ATP binding; C:peroxisome; P:long-chain fatty acid import into peroxisome; C:integral component of membrane; F:ATPase activity; F:ATPase-coupled transmembrane transporter activity; F:protein homodimerization activity
Q803J0	Cyp2j25 protein OS=Danio rerio OX=7955 GN=cyp2p6 PE=2 SV=1	F:iron ion binding; C:cytoplasm; P:organic acid metabolic process; P:xenobiotic metabolic process; F:steroid hydroxylase activity; C:integral component of membrane; F:oxidoreductase activity, acting on paired donors, with incorporation or reduction of molecular oxygen, reduced flavin or flavoprotein as one donor, and incorporation of one atom of oxygen; F:heme binding; P:exogenous drug catabolic …
Q803J1	Snx12 protein OS=Danio rerio OX=7955 GN=snx12 PE=1 SV=1	C:retromer complex; C:early endosome membrane; F:phosphatidylinositol-3-phosphate binding; P:endocytic recycling; P:regulation of intracellular protein transport; P:late endosome to Golgi transport
Q803J2	Ube2n protein OS=Danio rerio OX=7955 GN=ube2na PE=2 SV=1	F:ATP binding; C:nucleus; P:postreplication repair; P:DNA damage response, detection of DNA damage; F:ubiquitin conjugating enzyme activity; P:protein K63-linked ubiquitination
Q803J3	RAB2A, member RAS oncogene family OS=Danio rerio OX=7955 GN=rab2a PE=1 SV=1	F:GTPase activity; F:GTP binding; C:Golgi apparatus; P:intracellular protein transport; P:Rab protein signal transduction
Q803K3	Heterogeneous nuclear ribonucleoprotein A1 OS=Danio rerio OX=7955 GN=hnrnpa1b PE=2 SV=1	F:mRNA binding; C:nucleus; P:regulation of RNA metabolic process; C:ribonucleoprotein complex
Q803K6	Tbcb protein OS=Danio rerio OX=7955 GN=tbcb PE=2 SV=1	F:molecular_function; P:biological_process
Q803M1	Tropomyosin 3 OS=Danio rerio OX=7955 GN=tpm3 PE=1 SV=1	C:actin filament; P:muscle contraction; P:actin filament organization; P:skeletal myofibril assembly; F:actin filament binding
Q803M8	Tryosine 3-monooxygenase/tryptophan 5-monooxygenase activation protein, zeta polypeptide OS=Danio rerio OX=7955 GN=ywhaqb PE=1 SV=1
Q803N5	TAR DNA-binding protein,-like OS=Danio rerio OX=7955 GN=tardbpl PE=1 SV=1
Q803N7	Casein kinase 2 alpha 1 OS=Danio rerio OX=7955 GN=csnk2a1 PE=1 SV=1	F:protein serine/threonine kinase activity; F:ATP binding; C:nucleus; C:cytosol; C:protein kinase CK2 complex; P:peptidyl-serine phosphorylation; P:peptidyl-threonine phosphorylation; P:regulation of cell cycle
Q803P2	T-complex 1 OS=Danio rerio OX=7955 GN=tcp1 PE=1 SV=1	F:ATP binding; C:chaperonin-containing T-complex; P:protein folding; F:unfolded protein binding; P:Kupffer's vesicle development
Q803P5	Nop58 protein (Fragment) OS=Danio rerio OX=7955 GN=nop58 PE=2 SV=1
Q803Q7	Fructose-bisphosphate aldolase OS=Danio rerio OX=7955 GN=aldoaa PE=1 SV=1	P:somitogenesis; P:thigmotaxis; F:fructose-bisphosphate aldolase activity; C:cytosol; P:glycolytic process; P:axonogenesis; P:brain development; P:fructose 1,6-bisphosphate metabolic process; P:pigmentation
Q803S0	Fumarylacetoacetase OS=Danio rerio OX=7955 GN=fah PE=2 SV=1	F:fumarylacetoacetase activity; P:L-phenylalanine catabolic process; P:tyrosine catabolic process; F:metal ion binding; P:homogentisate catabolic process
Q803T1	Decorin OS=Danio rerio OX=7955 GN=dcn PE=2 SV=1	F:collagen binding; C:extracellular region; P:positive regulation of autophagy; F:extracellular matrix structural constituent conferring compression resistance; P:chondroitin sulfate proteoglycan metabolic process; P:cartilage development; P:convergent extension involved in axis elongation
Q803T5	Adenosylhomocysteinase OS=Danio rerio OX=7955 GN=ahcy PE=1 SV=1	F:adenosylhomocysteinase activity; C:cytosol; P:S-adenosylmethionine cycle
Q803T9	6-phosphogluconate dehydrogenase, decarboxylating OS=Danio rerio OX=7955 GN=pgd PE=2 SV=1	F:phosphogluconate dehydrogenase (decarboxylating) activity; C:cytosol; P:pentose-phosphate shunt, oxidative branch; P:D-gluconate catabolic process; F:NADP binding
Q803U3	Phosphatidylinositol transfer protein, alpha OS=Danio rerio OX=7955 GN=pitpnaa PE=1 SV=1	C:nucleus; C:cytosol; P:axonogenesis; F:phosphatidylcholine transporter activity; F:phosphatidylinositol transfer activity; P:phospholipid transport; F:phosphatidylcholine binding; F:phosphatidylinositol binding; P:chordate embryonic development
Q803W0	DEAD (Asp-Glu-Ala-Asp) box polypeptide 39Ab OS=Danio rerio OX=7955 GN=ddx39ab PE=1 SV=1
Q803W9	Transgelin OS=Danio rerio OX=7955 GN=tagln2 PE=1 SV=1
Q803X7	Nap1l1 protein OS=Danio rerio OX=7955 GN=nap1l1 PE=1 SV=1	P:response to yeast; C:nucleus; P:nucleosome assembly
Q803Y5	Keratin 15 OS=Danio rerio OX=7955 GN=krt15 PE=2 SV=1	F:structural molecule activity; C:intermediate filament; P:biological_process
Q803Z4	Ela2 protein (Fragment) OS=Danio rerio OX=7955 GN=ela2 PE=2 SV=1	F:serine-type endopeptidase activity; C:extracellular space; P:proteolysis
Q804C3	Acetyltransferase component of pyruvate dehydrogenase complex OS=Danio rerio OX=7955 GN=dlat PE=2 SV=1	F:pyruvate dehydrogenase activity; F:dihydrolipoyllysine-residue acetyltransferase activity; C:mitochondrial matrix; P:acetyl-CoA biosynthetic process from pyruvate; C:pyruvate dehydrogenase complex; P:detection of light stimulus involved in visual perception; P:oxidation-reduction process
Q804G4	Annexin OS=Danio rerio OX=7955 GN=anxa11a PE=2 SV=1	F:calcium ion binding; F:calcium-dependent phospholipid binding; C:cytoplasm; P:phagocytosis; F:phosphatidylethanolamine binding; P:cytokinetic process; F:S100 protein binding; F:calcium-dependent protein binding; P:response to calcium ion
Q804G6	Annexin OS=Danio rerio OX=7955 GN=anxa5b PE=2 SV=1	F:calcium ion binding; F:calcium-dependent phospholipid binding; C:cytoplasm; P:negative regulation of coagulation; P:regulation of cell motility
Q804G7	Annexin OS=Danio rerio OX=7955 GN=anxa4 PE=1 SV=1	F:calcium ion binding; F:calcium-dependent phospholipid binding
Q804G9	Annexin OS=Danio rerio OX=7955 GN=anxa2a PE=2 SV=1	F:phospholipase inhibitor activity; F:calcium ion binding; F:calcium-dependent phospholipid binding; F:cytoskeletal protein binding; P:negative regulation of catalytic activity
Q804H2	Annexin OS=Danio rerio OX=7955 GN=anxa1a PE=1 SV=1	P:regulation of leukocyte migration; F:calcium ion binding; F:calcium-dependent phospholipid binding; C:extracellular space; C:plasma membrane; P:phagocytosis; P:cell surface receptor signaling pathway; P:regulation of cell shape; P:response to X-ray; P:myoblast migration involved in skeletal muscle regeneration; F:phospholipase A2 inhibitor activity; P:insulin secretion; P:keratinocyte different…
Q804W0	Parvalbumin 1 OS=Danio rerio OX=7955 GN=pvalb1 PE=1 SV=1	F:calcium ion binding; C:nucleus; C:cytoplasm
Q804W1	Parvalbumin 6 OS=Danio rerio OX=7955 GN=pvalb6 PE=1 SV=1	F:calcium ion binding; C:nucleus; C:cytoplasm
Q860Y0	Novel MHC class II beta chain protein OS=Danio rerio OX=7955 GN=si:busm1-266f07.1 PE=2 SV=1	F:molecular_function; P:immune response; C:integral component of membrane; P:antigen processing and presentation; C:MHC class II protein complex
Q8AW03	NADH dehydrogenase [ubiquinone] 1 alpha subcomplex subunit 6 OS=Danio rerio OX=7955 GN=ndufa6 PE=2 SV=1	C:mitochondrial respiratory chain complex I; P:response to oxidative stress; P:oxidation-reduction process
Q8AW07	Proteasome (Prosome, macropain) 26S subunit, non-ATPase, 12 OS=Danio rerio OX=7955 GN=psmd12 PE=1 SV=1	C:cytoplasm; C:proteasome regulatory particle, lid subcomplex; C:nuclear proteasome complex; P:proteasome-mediated ubiquitin-dependent protein catabolic process
Q8AW60	Isovaleryl Coenzyme A dehydrogenase OS=Danio rerio OX=7955 GN=ivd PE=1 SV=1	C:mitochondrion; F:isovaleryl-CoA dehydrogenase activity; F:flavin adenine dinucleotide binding; P:oxidation-reduction process
Q8AW64	Novel protein similar to bacterial glucose-1-phosphate thymidylyltransferases OS=Danio rerio OX=7955 GN=dZ211O13.10-001 PE=4 SV=1	C:cellular_component; P:biosynthetic process; F:nucleotidyltransferase activity
Q8AW82	Novel protein similar to human proliferation-associated 2G4 protein (PA2G4) OS=Danio rerio OX=7955 GN=pa2g4a PE=1 SV=1	F:nucleic acid binding; C:nucleolus; C:cytoplasm
Q8AWD0	Vdac2 protein OS=Danio rerio OX=7955 GN=vdac2 PE=1 SV=1	C:mitochondrial outer membrane; C:plasma membrane; P:regulation of heart contraction; F:voltage-gated anion channel activity; P:inorganic anion transport; P:fin regeneration; P:calcium import into the mitochondrion; P:anion transmembrane transport
Q8AWW3	Signal sequence receptor, alpha OS=Danio rerio OX=7955 GN=ssr1 PE=2 SV=1	C:endoplasmic reticulum; C:endoplasmic reticulum membrane; C:integral component of membrane; P:cellular response to estrogen stimulus
Q8AX99	Actinin alpha 3b OS=Danio rerio OX=7955 GN=actn3b PE=1 SV=1	F:actin binding; F:calcium ion binding; C:cellular_component
Q8AY63	Brain-subtype creatine kinase OS=Danio rerio OX=7955 GN=ckbb PE=1 SV=1	F:creatine kinase activity; F:ATP binding; C:extracellular space; P:phosphorylation; P:phosphocreatine biosynthetic process
Q8AYB0	Troponin OS=Danio rerio OX=7955 GN=tnni2a.3 PE=2 SV=1	P:skeletal muscle contraction; F:molecular_function; C:troponin complex; P:cardiac muscle contraction
Q8AYB9	Dolichyl-diphosphooligosaccharide--protein glycosyltransferase subunit 1 OS=Danio rerio OX=7955 GN=rpn1 PE=2 SV=1	F:dolichyl-diphosphooligosaccharide-protein glycotransferase activity; C:oligosaccharyltransferase complex; C:integral component of membrane; P:protein N-linked glycosylation via asparagine
Q8AYE3	Antithrombin OS=Danio rerio OX=7955 GN=serpinc1 PE=1 SV=1	F:serine-type endopeptidase inhibitor activity; C:extracellular space; F:heparin binding; P:negative regulation of endopeptidase activity; P:cellular response to estrogen stimulus; P:regulation of blood coagulation, intrinsic pathway
Q8JFV8	Synaptic vesicle membrane protein VAT-1 homolog OS=Danio rerio OX=7955 GN=vat1 PE=2 SV=1	F:zinc ion binding; F:oxidoreductase activity; F:cofactor binding; P:oxidation-reduction process
Q8JFW7	B cell receptor-associated protein 31 OS=Danio rerio OX=7955 GN=bcap31 PE=1 SV=1	C:endoplasmic reticulum; C:endoplasmic reticulum membrane; C:integral component of plasma membrane; P:intracellular protein transport; P:endoplasmic reticulum to Golgi vesicle-mediated transport; P:protein localization to endoplasmic reticulum exit site
Q8JGR3	Adenylosuccinate synthetase OS=Danio rerio OX=7955 GN=adssl PE=2 SV=1	F:magnesium ion binding; F:adenylosuccinate synthase activity; F:GTP binding; C:cytoplasm; P:'de novo' AMP biosynthetic process; P:IMP metabolic process
Q8JGR4	60S ribosomal protein L24 OS=Danio rerio OX=7955 GN=rpl24 PE=2 SV=1
Q8JH28	Cathepsin D OS=Danio rerio OX=7955 GN=ctsd PE=2 SV=1	P:retinal pigment epithelium development; F:aspartic-type endopeptidase activity; C:lysosome; P:proteolysis; P:response to bacterium; P:protein catabolic process; P:muscle structure development
Q8JH71	Fructose-bisphosphate aldolase B OS=Danio rerio OX=7955 GN=aldob PE=2 SV=1
Q8JHH1	Small nuclear ribonucleoprotein Sm D1 OS=Danio rerio OX=7955 GN=snrpd1 PE=1 SV=1	C:commitment complex; P:spliceosomal snRNP assembly; F:RNA binding; C:U5 snRNP; C:U1 snRNP; C:U2 snRNP; C:U4 snRNP; C:U12-type spliceosomal complex; P:heart development; C:pICln-Sm protein complex; C:SMN-Sm protein complex; C:precatalytic spliceosome; C:catalytic step 2 spliceosome; C:spliceosomal tri-snRNP complex
Q8JHI0	Solute carrier family 25 alpha, member 5 OS=Danio rerio OX=7955 GN=slc25a5 PE=1 SV=1	F:ATP:ADP antiporter activity; C:mitochondrial inner membrane; P:ADP transport; P:ATP transport; C:integral component of membrane; P:transmembrane transport
Q8QGE6	Dimerization cofactor of Hnf1/pterin-4a-carbinolamine dehydratase OS=Danio rerio OX=7955 GN=pcbd1 PE=2 SV=1	P:tetrahydrobiopterin biosynthetic process; F:4-alpha-hydroxytetrahydrobiopterin dehydratase activity
Q8QGV5	Lipocalin-type prostaglandin D synthase-like protein OS=Danio rerio OX=7955 GN=ptgdsb.1 PE=1 SV=1	F:retinoic acid binding; F:prostaglandin-D synthase activity
Q8QHA7	Vacuolar proton pump subunit B OS=Danio rerio OX=7955 GN=atp6v1ba PE=2 SV=1	F:ATP binding; C:proton-transporting V-type ATPase, V1 domain; P:ATP metabolic process; P:proton transmembrane transport
Q8UVG6	Cellular retinol-binding protein type II OS=Danio rerio OX=7955 GN=rbp2a PE=1 SV=1	F:lipid binding
Q8UVG7	Fatty acid-binding protein 3, muscle and heart OS=Danio rerio OX=7955 GN=fabp3 PE=1 SV=1	P:heart looping; F:lipid binding; P:chordate embryonic development
Q8UVX0	Piwi-like protein 1 OS=Danio rerio OX=7955 GN=piwil1 PE=1 SV=1
Q8UVZ4	Lysosomal cofactor/neurotrophic factor prosaposin OS=Danio rerio OX=7955 GN=psap PE=2 SV=1	C:extracellular space; C:lysosome; P:sphingolipid metabolic process; P:adenylate cyclase-inhibiting G protein-coupled receptor signaling pathway; P:regulation of lipid metabolic process; P:prostate gland growth; P:epithelial cell differentiation involved in prostate gland development
Q90441	Desmin OS=Danio rerio OX=7955 GN=desma PE=2 SV=2	C:intermediate filament; P:skeletal muscle tissue development; P:locomotory behavior; P:regulation of cardiac muscle contraction by calcium ion signaling; C:Z disc; P:sarcomere organization
Q90485	Hemoglobin subunit beta-2 OS=Danio rerio OX=7955 GN=ba2 PE=1 SV=3	F:peroxidase activity; F:oxygen carrier activity; C:hemoglobin complex; P:oxygen transport; F:oxygen binding; F:heme binding; P:hemopoiesis; F:haptoglobin binding; C:haptoglobin-hemoglobin complex; P:hydrogen peroxide catabolic process; F:organic acid binding; F:metal ion binding; P:cellular oxidant detoxification
Q90WA5	Protein disulfide isomerase family A, member 6 OS=Danio rerio OX=7955 GN=pdia6 PE=1 SV=1	C:cell; F:isomerase activity; P:cell redox homeostasis
Q90X19	Creatine kinase, muscle a OS=Danio rerio OX=7955 GN=ckma PE=2 SV=1	F:creatine kinase activity; F:ATP binding; C:extracellular space; P:phosphorylation; P:phosphocreatine biosynthetic process
Q90X33	Sodium/potassium-transporting ATPase subunit alpha OS=Danio rerio OX=7955 GN=atp1a1a.4 PE=2 SV=1	F:sodium:potassium-exchanging ATPase activity; F:ATP binding; C:cell; P:cellular sodium ion homeostasis; P:establishment or maintenance of transmembrane electrochemical gradient; C:integral component of membrane; P:cellular potassium ion homeostasis; P:sodium ion export across plasma membrane; F:metal ion binding; P:proton transmembrane transport; P:potassium ion import across plasma membrane
Q90X63	Cadherin-17 OS=Danio rerio OX=7955 GN=cdh17 PE=2 SV=1	P:cell morphogenesis; F:calcium ion binding; C:adherens junction; P:cell-cell junction assembly; P:homophilic cell adhesion via plasma membrane adhesion molecules; F:cytoskeletal protein binding; C:cell surface; C:integral component of membrane; P:calcium-dependent cell-cell adhesion via plasma membrane cell adhesion molecules; C:catenin complex; P:adherens junction organization; F:protein homodi…
Q90XD4	S-(hydroxymethyl)glutathione dehydrogenase OS=Danio rerio OX=7955 GN=adh5 PE=2 SV=1	F:alcohol dehydrogenase activity, zinc-dependent; C:cytosol; P:ethanol oxidation; F:zinc ion binding; P:formaldehyde catabolic process; F:S-(hydroxymethyl)glutathione dehydrogenase activity
Q90YS5	Lysozyme C OS=Danio rerio OX=7955 GN=lyz PE=2 SV=1
Q90Z10	60S ribosomal protein L13 OS=Danio rerio OX=7955 GN=rpl13 PE=2 SV=3
Q90Z37	E-cadherin OS=Danio rerio OX=7955 GN=cdh1 PE=2 SV=1	P:cell morphogenesis; P:neuron migration; P:neural tube formation; F:G-protein alpha-subunit binding; P:cell-cell adhesion involved in mesendodermal cell migration; F:calcium ion binding; C:microvillus; C:adherens junction; C:cell cortex; P:cell-cell junction assembly; P:homophilic cell adhesion via plasma membrane adhesion molecules; P:ectoderm development; F:cytoskeletal protein binding; P:germ…
Q90ZD0	Granulin 1 OS=Danio rerio OX=7955 GN=grn1 PE=2 SV=1	C:extracellular region; P:regulation of nervous system development
Q90ZZ8	Aldehyde dehydrogenase OS=Danio rerio OX=7955 GN=aldh3a2a PE=1 SV=1	F:3-chloroallyl aldehyde dehydrogenase activity; P:cellular aldehyde metabolic process; P:oxidation-reduction process
Q92005	Elongation factor 1-alpha OS=Danio rerio OX=7955 GN=eef1a PE=2 SV=1
Q92051	Carbonic anhydrase OS=Danio rerio OX=7955 GN=cahz PE=1 SV=2
Q98T96	Cytochrome P450 OS=Danio rerio OX=7955 GN=cyp2ad2 PE=1 SV=1	F:iron ion binding; C:cytoplasm; P:organic acid metabolic process; P:xenobiotic metabolic process; F:steroid hydroxylase activity; C:integral component of membrane; F:oxidoreductase activity, acting on paired donors, with incorporation or reduction of molecular oxygen, reduced flavin or flavoprotein as one donor, and incorporation of one atom of oxygen; F:heme binding; P:exogenous drug catabolic …
Q9DDE1	Trypsin (Fragment) OS=Danio rerio OX=7955 GN=prss1 PE=2 SV=1	F:serine-type endopeptidase activity; C:extracellular space; P:proteolysis
Q9DDE4	Somatostatin OS=Danio rerio OX=7955 GN=sst2 PE=2 SV=1	F:hormone activity; C:extracellular space; P:signal transduction; P:regulation of cell migration
Q9DDS9	Solute carrier family 3 member 2 OS=Danio rerio OX=7955 GN=slc3a2a PE=2 SV=1	F:catalytic activity; P:carbohydrate metabolic process; P:amino acid transport; C:integral component of membrane; P:regulation of syncytium formation by plasma membrane fusion
Q9DDT0	Ferritin OS=Danio rerio OX=7955 GN=fth1a PE=1 SV=1	F:ferroxidase activity; C:cell; C:cytoplasm; P:iron ion transport; P:intracellular sequestering of iron ion; F:ferrous iron binding; F:ferric iron binding; P:oxidation-reduction process
Q9DDU5	Glutathione S-transferase pi OS=Danio rerio OX=7955 GN=gstp1 PE=1 SV=1	F:glutathione transferase activity; C:cytosol; P:glutathione metabolic process; P:cellular response to xenobiotic stimulus
Q9DEG7	C-terminal-binding protein 1 OS=Danio rerio OX=7955 GN=ctbp1 PE=1 SV=1	F:oxidoreductase activity, acting on the CH-OH group of donors, NAD or NADP as acceptor; P:retinoic acid receptor signaling pathway; F:NAD binding; P:oxidation-reduction process
Q9DF44	20 beta-hydroxysteroid dehydrogenase OS=Danio rerio OX=7955 GN=cbr1l PE=2 SV=1	F:oxidoreductase activity; P:oxidation-reduction process
Q9DFT9	Vitellogenin 3 (Fragment) OS=Danio rerio OX=7955 GN=vtg3 PE=2 SV=1	F:lipid transporter activity; P:lipid transport; P:response to estradiol; P:cellular response to estrogen stimulus
Q9DGJ3	NPC intracellular cholesterol transporter 2 OS=Danio rerio OX=7955 GN=npc2 PE=2 SV=1
Q9DGK4	Translationally-controlled tumor protein homolog OS=Danio rerio OX=7955 GN=tpt1 PE=2 SV=1
Q9DGL6	Sodium/potassium-transporting ATPase subunit alpha OS=Danio rerio OX=7955 GN=atp1a1a.1 PE=1 SV=1	P:regulation of heart rate; P:embryonic heart tube morphogenesis; F:sodium:potassium-exchanging ATPase activity; F:ATP binding; C:cell; C:integral component of plasma membrane; P:cellular sodium ion homeostasis; P:determination of left/right symmetry; P:embryonic body morphogenesis; P:establishment or maintenance of transmembrane electrochemical gradient; P:ventricular system development; P:cellu…
Q9DGR6	Mitogen-activated protein kinase OS=Danio rerio OX=7955 GN=mapk3 PE=2 SV=1	P:MAPK cascade; P:eye development; F:MAP kinase activity; F:ATP binding; C:nucleus; C:cytoplasm; P:cell surface receptor signaling pathway; P:brain development; P:regulation of gene expression; P:central nervous system projection neuron axonogenesis; P:chordate embryonic development; P:cellular response to organic substance
Q9I8N9	Brain-type fatty acid-binding protein OS=Danio rerio OX=7955 GN=fabp7a PE=1 SV=1	F:lipid binding
Q9I8U7	Fast skeletal muscle myosin light polypeptide 3 OS=Danio rerio OX=7955 GN=mylz3 PE=1 SV=1	F:calcium ion binding
Q9I8U8	Fast skeletal muscle troponin C OS=Danio rerio OX=7955 GN=tnnc2 PE=1 SV=1	P:skeletal muscle contraction; F:calcium ion binding; C:troponin complex; P:regulation of muscle contraction; P:response to activity; F:calcium-dependent protein binding; F:actin filament binding
Q9I8V0	Parvalbumin-2 OS=Danio rerio OX=7955 GN=pvalb2 PE=3 SV=3	F:calcium ion binding; C:nucleus; C:cytoplasm
Q9I9E5	Small nuclear ribonucleoprotein-associated protein OS=Danio rerio OX=7955 GN=snrpb PE=1 SV=1	P:mRNA splicing, via spliceosome; F:RNA binding; C:U5 snRNP; C:U1 snRNP; C:U2 snRNP; C:U4 snRNP; C:cytoplasm; C:U4/U6 x U5 tri-snRNP complex; C:U2-type prespliceosome; C:catalytic step 2 spliceosome
Q9I9E6	Trifunctional purine biosynthetic protein adenosine-3 OS=Danio rerio OX=7955 GN=gart PE=2 SV=1	F:phosphoribosylamine-glycine ligase activity; F:phosphoribosylformylglycinamidine cyclo-ligase activity; F:phosphoribosylglycinamide formyltransferase activity; F:ATP binding; C:cytosol; P:'de novo' IMP biosynthetic process; P:purine nucleobase biosynthetic process; P:chordate embryonic development; P:camera-type eye development; P:pigmentation; F:metal ion binding
Q9I9E9	Eukaryotic translation initiation factor 2, subunit 1 alpha OS=Danio rerio OX=7955 GN=eif2s1b PE=1 SV=1	F:translation initiation factor activity; C:eukaryotic translation initiation factor 2 complex; C:eukaryotic translation initiation factor 2B complex; C:cytoplasmic stress granule; P:negative regulation of translational initiation in response to stress; C:eukaryotic 48S preinitiation complex; P:cellular response to amino acid starvation; P:cellular response to UV; P:response to endoplasmic reticu…
Q9I9J8	Protein-glutamine gamma-glutamyltransferase OS=Danio rerio OX=7955 GN=tgm2b PE=2 SV=1	F:protein-glutamine gamma-glutamyltransferase activity; C:mitochondrion; P:peptide cross-linking; F:metal ion binding
Q9I9N6	Apoptosis-associated speck-like protein containing a CARD OS=Danio rerio OX=7955 GN=pycard PE=1 SV=1
Q9I9Q8	Mannose binding-like lectin OS=Danio rerio OX=7955 GN=mbl2 PE=2 SV=1	P:growth plate cartilage chondrocyte morphogenesis; C:collagen trimer; C:extracellular space; F:carbohydrate binding; C:collagen-containing extracellular matrix
Q9IAC5	V-type proton ATPase subunit G (Fragment) OS=Danio rerio OX=7955 GN=atp6v1g1 PE=2 SV=1	F:proton-exporting ATPase activity, phosphorylative mechanism; C:vacuolar proton-transporting V-type ATPase complex; P:proton transmembrane transport
Q9PRH9	Fabp2 protein OS=Danio rerio OX=7955 GN=fabp2 PE=1 SV=1	F:fatty acid binding; P:response to lipid
Q9PT95	Retinol binding protein OS=Danio rerio OX=7955 GN=rbp4 PE=1 SV=1	P:liver development; F:retinoid binding; P:response to retinoic acid; F:retinol transmembrane transporter activity; P:retinol transport
Q9PTH5	Proteasome activator subunit 1 OS=Danio rerio OX=7955 GN=psme1 PE=1 SV=1	C:nucleoplasm; C:cytoplasm; C:proteasome activator complex; P:positive regulation of endopeptidase activity; F:endopeptidase activator activity; P:regulation of proteasomal protein catabolic process; P:regulation of G1/S transition of mitotic cell cycle
Q9PTP1	Proliferating cell nuclear antigen OS=Danio rerio OX=7955 GN=pcna PE=1 SV=2
Q9PU57	Lamin B1 protein OS=Danio rerio OX=7955 GN=lmnb1 PE=2 SV=1	C:intermediate filament
Q9PU58	Protein NipSnap homolog 2 OS=Danio rerio OX=7955 GN=nipsnap2 PE=2 SV=2	C:mitochondrion
Q9PU59	NIPSNAP1 protein (Fragment) OS=Danio rerio OX=7955 GN=nipsnap1 PE=2 SV=1	F:molecular_function; C:mitochondrion
Q9PUC4	Proteasome activator subunit 2 OS=Danio rerio OX=7955 GN=psme2 PE=1 SV=1	C:nucleoplasm; C:cytoplasm; C:proteasome activator complex; P:positive regulation of endopeptidase activity; F:endopeptidase activator activity; P:regulation of proteasomal protein catabolic process; P:regulation of G1/S transition of mitotic cell cycle
Q9PUE4	Coatomer subunit gamma-2 OS=Danio rerio OX=7955 GN=copg2 PE=2 SV=2
Q9PUL9	Mitochondrial carrier homolog 2 OS=Danio rerio OX=7955 GN=mtch2 PE=1 SV=1	P:liver development; C:mitochondrion; C:integral component of membrane; P:positive regulation of apoptotic process; P:fat cell differentiation; P:digestive tract development
Q9PUS1	Proteasome subunit beta (Fragment) OS=Danio rerio OX=7955 GN=psmb7 PE=2 SV=1	F:threonine-type endopeptidase activity; C:nucleus; C:cytoplasm; C:proteasome core complex; P:proteasomal ubiquitin-independent protein catabolic process; F:kinase activity; P:phosphorylation; P:proteasome-mediated ubiquitin-dependent protein catabolic process
Q9PUS4	Proteasome subunit beta (Fragment) OS=Danio rerio OX=7955 GN=psmb5 PE=2 SV=1	F:threonine-type endopeptidase activity; C:nucleus; C:cytoplasm; C:proteasome core complex; P:proteasomal ubiquitin-independent protein catabolic process; P:proteasome-mediated ubiquitin-dependent protein catabolic process
Q9PUS6	Proteasome subunit beta OS=Danio rerio OX=7955 GN=psmb12 PE=1 SV=1	F:threonine-type endopeptidase activity; C:nucleus; C:cytoplasm; C:proteasome core complex; P:proteasomal ubiquitin-independent protein catabolic process; P:proteasome-mediated ubiquitin-dependent protein catabolic process
Q9PVF7	Cell-adhesion protein plakoglobin OS=Danio rerio OX=7955 GN=jupa PE=2 SV=1	P:desmosome assembly; P:atrioventricular valve morphogenesis; P:negative regulation of Wnt signaling pathway involved in heart development; F:transcription coactivator activity; F:structural molecule activity; C:nucleus; C:adherens junction; P:cell adhesion; C:catenin complex; F:protein phosphatase binding; C:desmosome; F:nuclear hormone receptor binding; F:alpha-catenin binding; F:cadherin bindi…
Q9PVF8	Catenin (Cadherin-associated protein), alpha OS=Danio rerio OX=7955 GN=ctnna1 PE=1 SV=1	P:tissue homeostasis; F:structural molecule activity; C:microvillus; C:adherens junction; C:cell cortex; P:cell adhesion; C:actin cytoskeleton; C:catenin complex; C:desmosome; F:cadherin binding; F:actin filament binding
Q9PVK4	L-lactate dehydrogenase B-A chain OS=Danio rerio OX=7955 GN=ldhba PE=2 SV=4
Q9PVK5	L-lactate dehydrogenase A chain OS=Danio rerio OX=7955 GN=ldha PE=2 SV=3
Q9PW28	Eukaryotic translation initiation factor 4E-1B OS=Danio rerio OX=7955 GN=eif4e1b PE=2 SV=1
Q9TP09	MHC class I antigen (Fragment) OS=Danio rerio OX=7955 GN=mhc1uda PE=2 SV=1	C:integral component of membrane
Q9W6T5	Lamin B2 OS=Danio rerio OX=7955 GN=lmnb2 PE=2 SV=1	C:nuclear envelope; C:intermediate filament
Q9XRX0	MHC class I protein OS=Danio rerio OX=7955 GN=mhc1ufa PE=2 SV=1	P:response to bacterium; C:integral component of membrane
R4GDP5	Apoptosis inhibitor 5 OS=Danio rerio OX=7955 GN=api5 PE=1 SV=1	F:RNA binding; C:nucleus; P:negative regulation of apoptotic process
R4GDQ0	Tripeptidyl peptidase 2 OS=Danio rerio OX=7955 GN=tpp2 PE=1 SV=1	F:serine-type endopeptidase activity; C:cytosol; P:proteolysis; F:tripeptidyl-peptidase activity
R4GE02	Si:ch211-113a14.11 OS=Danio rerio OX=7955 GN=si:ch211-113a14.11 PE=1 SV=1	C:nucleosome; F:DNA binding; C:nucleus; P:nucleosome assembly; F:protein heterodimerization activity
R4GEC2	Apobec1 complementation factor OS=Danio rerio OX=7955 GN=a1cf PE=1 SV=1	F:single-stranded RNA binding; F:mRNA binding; P:mRNA modification; C:apolipoprotein B mRNA editing enzyme complex
R4GEC5	Cytochrome c oxidase subunit 7A1 OS=Danio rerio OX=7955 GN=cox7a1 PE=1 SV=1	P:regulation of oxidative phosphorylation; F:cytochrome-c oxidase activity; C:mitochondrial respirasome; C:integral component of membrane; P:electron transport chain; P:mitochondrial respirasome assembly; P:proton transmembrane transport
R4GEG2	Si:ch1073-110a20.3 OS=Danio rerio OX=7955 GN=si:ch1073-110a20.3 PE=1 SV=1
R4GEG9	Si:dkey-79f11.9 (Fragment) OS=Danio rerio OX=7955 GN=si:dkey-79f11.9 PE=4 SV=1	F:GTP binding; P:immune response
R4GEQ7	Si:zfos-2330d3.7 OS=Danio rerio OX=7955 GN=si:zfos-2330d3.7 PE=1 SV=1
R4GES5	Protein-L-isoaspartate O-methyltransferase (Fragment) OS=Danio rerio OX=7955 GN=pcmt PE=1 SV=1	F:protein-L-isoaspartate (D-aspartate) O-methyltransferase activity; P:protein methylation
R4GEX4	Eukaryotic translation initiation factor 3, subunit F (Fragment) OS=Danio rerio OX=7955 GN=eif3f PE=1 SV=1	F:translation initiation factor activity; P:translational initiation; F:translation initiation factor binding; C:eukaryotic translation initiation factor 3 complex, eIF3m; P:cranial skeletal system development
R4GEY3	Si:ch211-113a14.18 OS=Danio rerio OX=7955 GN=si:ch211-113a14.18 PE=3 SV=1	C:nucleosome; F:double-stranded DNA binding; C:nucleus; P:nucleosome assembly; P:nucleosome positioning; P:chromosome condensation; F:nucleosomal DNA binding; P:negative regulation of chromatin silencing; P:negative regulation of DNA recombination
T1SXK0	Dynamin 2a OS=Danio rerio OX=7955 GN=dnm2a PE=1 SV=1	P:mitochondrial fission; F:GTPase activity; F:GTP binding; C:microtubule; F:microtubule binding; C:postsynaptic density; P:synaptic vesicle budding from presynaptic endocytic zone membrane; C:axon; C:cytoplasmic vesicle; C:mitochondrial membrane; P:chordate embryonic development; C:dendritic spine head; P:regulation of synapse structure or activity; P:convergent extension; P:membrane fusion; P:so…
X1WBT0	Si:dkey-105h12.2 OS=Danio rerio OX=7955 GN=si:dkey-105h12.2 PE=1 SV=1	F:endopeptidase inhibitor activity; C:extracellular space; P:negative regulation of endopeptidase activity
X1WBU0	Glutathione S-transferase zeta 1 OS=Danio rerio OX=7955 GN=gstz1 PE=1 SV=2	F:glutathione transferase activity; C:mitochondrion; P:glutathione metabolic process; P:aromatic amino acid family metabolic process; F:maleylacetoacetate isomerase activity
X1WC44	Si:ch211-212c13.8 (Fragment) OS=Danio rerio OX=7955 GN=si:ch211-212c13.8 PE=1 SV=1	F:endopeptidase inhibitor activity; C:extracellular space; P:negative regulation of endopeptidase activity
X1WC76	Si:dkey-108k21.24 (Fragment) OS=Danio rerio OX=7955 GN=si:dkey-108k21.24 PE=3 SV=1	C:nucleosome; F:DNA binding; C:nucleus; F:protein heterodimerization activity
X1WC82	40S ribosomal protein S28 OS=Danio rerio OX=7955 GN=rps28 PE=1 SV=1	F:structural constituent of ribosome; C:ribosome; P:translation
X1WC99	Serine dehydratase-like OS=Danio rerio OX=7955 GN=sdsl PE=4 SV=1	F:L-serine ammonia-lyase activity; F:L-threonine ammonia-lyase activity; P:L-serine catabolic process; P:threonine catabolic process
X1WD71	AP-2 complex subunit alpha OS=Danio rerio OX=7955 GN=ap2a1 PE=1 SV=1	P:intracellular protein transport; P:dorsal/ventral axis specification; C:AP-2 adaptor complex; F:clathrin adaptor activity; P:hematopoietic stem cell differentiation; P:clathrin-dependent endocytosis
X1WDF8	Si:dkey-23k10.5 OS=Danio rerio OX=7955 GN=si:dkey-23k10.5 PE=4 SV=1	F:GTP binding
X1WDH8	Histone H2B OS=Danio rerio OX=7955 GN=si:dkey-261m9.19 PE=1 SV=1	C:nucleosome; F:DNA binding; C:nucleus; P:nucleosome assembly; F:protein heterodimerization activity
X1WEJ6	Nodal modulator OS=Danio rerio OX=7955 GN=nomo PE=1 SV=1	C:endoplasmic reticulum membrane; F:carbohydrate binding; P:negative regulation of nodal signaling pathway involved in determination of lateral mesoderm left/right asymmetry
X1WET9	Eukaryotic translation initiation factor 3 subunit B OS=Danio rerio OX=7955 GN=eif3ba PE=1 SV=1	P:formation of cytoplasmic translation initiation complex; P:heart rudiment development; F:translation initiation factor activity; C:eukaryotic translation initiation factor 3 complex; P:neural crest cell development; C:eukaryotic 43S preinitiation complex; F:translation initiation factor binding; C:eukaryotic 48S preinitiation complex
X1WF98	Collagen, type XII, alpha 1a OS=Danio rerio OX=7955 GN=col12a1a PE=1 SV=1	P:growth plate cartilage chondrocyte morphogenesis; C:extracellular space; P:regulation of axon regeneration; C:collagen-containing extracellular matrix
X1WFN0	EMAP-like 2 (Fragment) OS=Danio rerio OX=7955 GN=eml2 PE=1 SV=1	P:microtubule cytoskeleton organization; F:microtubule binding; C:mitotic spindle
X1WGK5	Zgc:174895 (Fragment) OS=Danio rerio OX=7955 GN=zgc:174895 PE=1 SV=1	F:adenine phosphoribosyltransferase activity; C:cellular_component; P:nucleoside metabolic process
X1WGK9	Zgc:153405 OS=Danio rerio OX=7955 GN=zgc:153405 PE=3 SV=1	C:nucleosome; F:double-stranded DNA binding; C:nucleus; P:nucleosome assembly; P:nucleosome positioning; P:chromosome condensation; F:nucleosomal DNA binding; P:negative regulation of chromatin silencing; P:negative regulation of DNA recombination
X1WGM1	Histone H4 (Fragment) OS=Danio rerio OX=7955 GN=zgc:163040 PE=3 SV=1	C:nucleosome; F:DNA binding; C:nucleus; P:nucleosome assembly; P:DNA-templated transcription, initiation; F:protein heterodimerization activity
X1WGQ3	Si:dkey-96g2.1 OS=Danio rerio OX=7955 GN=si:dkey-96g2.1 PE=4 SV=2
X1WH88	CUB and zona pellucida-like domains 1, tandem duplicate 2 OS=Danio rerio OX=7955 GN=cuzd1.2 PE=4 SV=1
X1WHC2	Aminoacyl tRNA synthetase complex-interacting multifunctional protein 2 (Fragment) OS=Danio rerio OX=7955 GN=aimp2 PE=1 SV=1	F:molecular_function; P:biological_process; C:aminoacyl-tRNA synthetase multienzyme complex
X4YKC7	Pentaxin (Fragment) OS=Danio rerio OX=7955 GN=CRP PE=2 SV=1	C:extracellular region; F:metal ion binding
Z4YIA7	Calumenin-A OS=Danio rerio OX=7955 GN=calua PE=1 SV=1	F:calcium ion binding
Z4YIG5	Ras-related protein Rap-1b OS=Danio rerio OX=7955 GN=rap1b PE=1 SV=1	F:GTPase activity; F:GTP binding; C:membrane; P:Rap protein signal transduction
Z4YIM6	Eukaryotic translation initiation factor 3 subunit D OS=Danio rerio OX=7955 GN=eif3d PE=1 SV=1	P:formation of cytoplasmic translation initiation complex; P:cap-dependent translational initiation; F:translation initiation factor activity; C:eukaryotic translation initiation factor 3 complex; C:eukaryotic 43S preinitiation complex; C:eukaryotic 48S preinitiation complex; F:mRNA cap binding
Z4YJ58	Phosphotriesterase-related protein OS=Danio rerio OX=7955 GN=pter PE=1 SV=1	F:zinc ion binding; P:catabolic process

## Sheet: P1 vs P2 differential proteins
				1	2
Uniprot accesion number	Protein name	t-value	p-value	Mean 1	Mean 2	Median 1	Median 2	Sigma 1	Sigma 2	Delta	Fold Change	Log (Fold Change)
A8WGJ7	Zgc:136383 protein (Fragment) OS=Danio rerio OX=7955 GN=vtg4 PE=2 SV=1	3.48346	0.01309	366454	2149.61	421818	2161.49	209162	179.287	364305	170.475	2.23166
Q6IMW7	Parvalbumin 4 OS=Danio rerio OX=7955 GN=pvalb4 PE=1 SV=1	19.7341	1.0979e-06	431925	6295.36	437829	5781.58	43110.1	1509.28	425630	68.61	1.83639
Q7ZT36	Parvalbumin 3 OS=Danio rerio OX=7955 GN=pvalb3 PE=1 SV=1	12.7224	1.4467e-05	204434	3624	199696	3525.82	31565.6	389.793	200810	56.4111	1.75136
O93409	Mylz2 protein OS=Danio rerio OX=7955 GN=mylpfa PE=1 SV=1	23.3803	4.0156e-07	243404	4830.12	240566	4814.53	20356.8	1445.01	238574	50.3929	1.70237
Q9I8U7	Fast skeletal muscle myosin light polypeptide 3 OS=Danio rerio OX=7955 GN=mylz3 PE=1 SV=1	33.9354	4.3598e-08	91218.7	1949.64	92544.6	1817.19	5247.21	382.299	89269	46.7874	1.67013
A2BGX6	Myosin heavy chain 4 OS=Danio rerio OX=7955 GN=myhc4 PE=1 SV=1	9.17386	9.4496e-05	181536	5017.9	176692	5107.29	38473.9	831.358	176518	36.1777	1.55844
Q9I8V0	Parvalbumin-2 OS=Danio rerio OX=7955 GN=pvalb2 PE=3 SV=3	39.3621	1.7965e-08	195557	5564.78	197200	5632.43	9558.73	1349.78	189992	35.1419	1.54583
Q7SXL4	Nucleoside diphosphate kinase OS=Danio rerio OX=7955 GN=nme2b.2 PE=1 SV=1	5.68425	0.00128	227022	9753.74	224624	10019.6	76441.6	774.333	217268	23.2753	1.3669
Q90X19	Creatine kinase, muscle a OS=Danio rerio OX=7955 GN=ckma PE=2 SV=1	38.1161	2.1775e-08	92185.1	4531.95	93264.7	4502.67	4593.52	229.949	87653.2	20.3411	1.30838
A8WGJ1	Vtg2 protein OS=Danio rerio OX=7955 GN=vtg2 PE=2 SV=1	23.2489	4.1524e-07	62589.1	3203.98	63116.1	3574.84	4966.56	1196.44	59385.1	19.5348	1.29081
Q7T306	Ckmb protein OS=Danio rerio OX=7955 GN=ckmb PE=1 SV=1	17.6016	2.1583e-06	70568.4	3926.18	70097.8	4018.35	7525.27	842.586	66642.2	17.9738	1.25464
Q9I8U8	Fast skeletal muscle troponin C OS=Danio rerio OX=7955 GN=tnnc2 PE=1 SV=1	21.3424	6.9012e-07	27125.3	2072.78	27016.7	2004.22	2337.79	215.307	25052.5	13.0864	1.11682
Q804W0	Parvalbumin 1 OS=Danio rerio OX=7955 GN=pvalb1 PE=1 SV=1	17.6923	2.0938e-06	13138.3	1020.4	13019.8	651.664	988.166	948.695	12117.9	12.8756	1.10977
Q1LWD7	Parvalbumin OS=Danio rerio OX=7955 GN=pvalb7 PE=2 SV=1	15.1382	5.2407e-06	7528.09	597.779	7590.26	516.673	884.097	238.135	6930.31	12.5934	1.10014
Q6P0G6	Myosin, light chain 1, alkali; skeletal, fast OS=Danio rerio OX=7955 GN=myl1 PE=2 SV=1	20.1542	9.6915e-07	56277.7	4511.71	57970.2	3473.46	4632.06	2220.98	51766	12.4737	1.09599
X1WDH8	Histone H2B OS=Danio rerio OX=7955 GN=si:dkey-261m9.19 PE=1 SV=1	19.6698	1.1193e-06	6969.05	690.741	6915.15	707.234	535.698	347.194	6278.31	10.0892	1.00386
A0A0R4IHN7	Zgc:66156 OS=Danio rerio OX=7955 GN=zgc:66156 PE=3 SV=2	14.9858	5.561e-06	2453.61	264.577	2520.77	245.552	276.836	93.34	2189.04	9.27372	0.967254
Q6NX10	Solute carrier family 25 (Mitochondrial carrier adenine nucleotide translocator), member 4 OS=Danio rerio OX=7955 GN=slc25a4 PE=1 SV=1	30.1051	8.9113e-08	6781.08	770.206	6726.76	782.724	388.862	90.8158	6010.88	8.80424	0.944692
A0A2R8RU89	Cystatin 14b, tandem duplicate 2 OS=Danio rerio OX=7955 GN=cst14b.2 PE=1 SV=1	3.34509	0.01551	3056.19	347.367	2631.45	299.332	1611.59	160.701	2708.82	8.79814	0.944391
Q0IJ38	Myosin-binding protein Ca OS=Danio rerio OX=7955 GN=mybpc2a PE=1 SV=1	20.5223	8.7059e-07	21598.8	2524.9	20983.5	2464.09	1816.92	392.595	19073.9	8.55435	0.932187
F1R862	Si:ch211-226h8.4 (Fragment) OS=Danio rerio OX=7955 GN=si:ch211-226h8.4 PE=1 SV=1	4.26611	0.00529	2387.88	279.599	2263.58	254.601	983.898	94.0704	2108.28	8.54037	0.931477
A0A1L6UW63	Tropomyosin 1-1 OS=Danio rerio OX=7955 GN=tpm1 PE=2 SV=1	10.9319	3.4774e-05	11528.8	1350.09	11595.7	1382.83	1810.64	435.187	10178.7	8.53924	0.931419
Q6XG62	Protein S100 OS=Danio rerio OX=7955 GN=icn PE=1 SV=1	21.6283	6.3773e-07	114994	15224.1	110723	15146	9161.87	1084.72	99769.8	7.55339	0.878142
A0A0R4IPM9	Si:ch73-111k22.3 OS=Danio rerio OX=7955 GN=si:ch73-111k22.3 PE=1 SV=1	7.89573	0.00022	1967.63	262.915	1883.25	261.663	426.387	68.2044	1704.72	7.48392	0.874129
O42107	Vas OS=Danio rerio OX=7955 GN=ddx4 PE=2 SV=1	14.6851	6.2625e-06	18015.9	2431.48	17774.4	2445.31	2049.81	550.631	15584.4	7.40942	0.869784
Q0P4A5	Npm2 protein (Fragment) OS=Danio rerio OX=7955 GN=npm2b PE=2 SV=1	9.76367	6.6372e-05	5368.16	780.473	5538.49	820.26	873.575	346.399	4587.69	6.87809	0.837468
A0A0R4IAL5	Tropomyosin 2 (beta) OS=Danio rerio OX=7955 GN=tpm2 PE=1 SV=1	6.73961	0.00052	2054.28	309.684	2092.55	232.537	469.892	217.325	1744.6	6.63348	0.821742
Q8AYB0	Troponin OS=Danio rerio OX=7955 GN=tnni2a.3 PE=2 SV=1	8.75765	0.00012	12895.8	2134.8	13544.6	2213.03	2121.49	1240.42	10761	6.04078	0.781093
A0A2R8QNH7	Vitellogenin 7 OS=Danio rerio OX=7955 GN=vtg7 PE=1 SV=1	4.40952	0.00452	19482.8	3268.92	19617.7	3134.49	7047.06	2102.64	16213.9	5.96003	0.775248
Q68EH2	Adenylate kinase isoenzyme 1 OS=Danio rerio OX=7955 GN=ak1 PE=1 SV=1	14.8459	5.8754e-06	16314.2	2806.46	16057.4	3013.18	1537.78	972.947	13507.7	5.81307	0.764405
Q8AX99	Actinin alpha 3b OS=Danio rerio OX=7955 GN=actn3b PE=1 SV=1	18.8216	1.4528e-06	25763.1	4437.9	25765.6	4640.95	1878	1268.08	21325.2	5.80523	0.76382
Q4QRC8	Metalloendopeptidase OS=Danio rerio OX=7955 GN=c6ast4 PE=2 SV=1	15.1233	5.271e-06	5571.15	963.719	5653.01	736.605	359.72	491.801	4607.43	5.78089	0.761995
Q6IQJ2	Tubulin beta chain OS=Danio rerio OX=7955 GN=zgc:55461 PE=1 SV=1	8.57279	0.00014	3717.58	666.431	3560.86	570.339	486.588	519.541	3051.15	5.57834	0.746505
Q7ZTI4	Ubiquitin carboxyl-terminal hydrolase OS=Danio rerio OX=7955 GN=uchl1 PE=2 SV=1	23.9683	3.4644e-07	13149.7	2387.34	13117.3	2376.92	790.832	425.533	10762.4	5.50811	0.741003
Q7ZZW4	Fast muscle troponin T isoform TnnT3b OS=Danio rerio OX=7955 GN=tnnt3b PE=1 SV=1	11.1661	3.078e-05	9208.23	1678.46	9043.75	1635.6	1296.87	370.214	7529.78	5.48613	0.739266
Q6P4U1	Collagen, type I, alpha 1 OS=Danio rerio OX=7955 GN=col1a1a PE=2 SV=1	9.36314	8.4187e-05	7028.6	1314.96	7263.57	1369.17	1141.71	431.284	5713.64	5.3451	0.727956
Q6IQX2	Collagen, type I, alpha 2 OS=Danio rerio OX=7955 GN=col1a2 PE=1 SV=1	14.3495	7.17e-06	50773.2	9604.45	52570.1	9844.39	5675.55	844.188	41168.8	5.28643	0.723162
Q6PE34	Tubulin beta chain OS=Danio rerio OX=7955 GN=zgc:65894 PE=1 SV=1	4.54547	0.00391	1730.48	328.791	1767.47	259.13	585.511	193.763	1401.68	5.26315	0.721246
Q804W1	Parvalbumin 6 OS=Danio rerio OX=7955 GN=pvalb6 PE=1 SV=1	3.19906	0.01862	2639.57	509.683	2753.24	442.925	1321	167.423	2129.89	5.17885	0.714233
A0A0G2L8G8	Collagen, type XXVIII, alpha 2b OS=Danio rerio OX=7955 GN=col28a2b PE=1 SV=2	7.50582	0.00029	4983.94	969.511	5117.6	898.888	1011.15	348.99	4014.43	5.14067	0.71102
Q503C7	Alpha-1,4 glucan phosphorylase OS=Danio rerio OX=7955 GN=pygma PE=1 SV=1	7.81844	0.00023	10365.3	2026.22	10781.1	1905.53	1872.31	1022.22	8339.11	5.11559	0.708896
Q90441	Desmin OS=Danio rerio OX=7955 GN=desma PE=2 SV=2	12.0754	1.9584e-05	4595.79	900.712	4718.68	874.08	561.939	242.428	3695.07	5.10239	0.707774
A0A0R4IAH3	Enoyl-CoA delta isomerase 2 OS=Danio rerio OX=7955 GN=eci2 PE=1 SV=1	7.55805	0.00028	2068.11	409.55	2086.57	295.201	314.325	306.302	1658.56	5.04971	0.703267
G1K2X0	Titin, tandem duplicate 1 OS=Danio rerio OX=7955 GN=ttn.1 PE=1 SV=2	8.22994	0.00017	1959.43	392.49	2012.09	363.238	368.042	97.7014	1566.94	4.99229	0.6983
Q6PC86	Creatine kinase, mitochondrial 2 (Sarcomeric) OS=Danio rerio OX=7955 GN=ckmt2b PE=2 SV=1	8.60063	0.00014	1574.35	316.767	1597.71	272.101	203.654	209.871	1257.58	4.97006	0.696362
E7FFZ3	Si:dkey-46g23.2 OS=Danio rerio OX=7955 GN=si:dkey-46g23.2 PE=1 SV=2	46.7828	6.3924e-09	50165	10204	50271.5	10555.2	1465.27	878.339	39961	4.91622	0.691632
Q6DGP6	SUB1 homolog (S. cerevisiae) OS=Danio rerio OX=7955 GN=sub1b PE=1 SV=1	5.81307	0.00114	1222.11	249.563	1216.23	235.821	326.104	74.945	972.543	4.89698	0.689928
Q803M1	Tropomyosin 3 OS=Danio rerio OX=7955 GN=tpm3 PE=1 SV=1	4.56458	0.00383	3260.04	667.556	2995.9	640.612	1122.44	174.472	2592.48	4.88355	0.688735
Q6PEI9	Collagen, type I, alpha 3 OS=Danio rerio OX=7955 GN=col1a1b PE=2 SV=1	7.6131	0.00027	1189.11	244.418	1169.54	198.239	158.488	190.978	944.691	4.86506	0.687089
Q66I70	TAF13 RNA polymerase II, TATA box binding protein (TBP)-associated factor OS=Danio rerio OX=7955 GN=taf13 PE=2 SV=1	12.3184	1.7448e-05	2389.22	501.244	2359.91	559.86	223.635	209.635	1887.97	4.76657	0.678206
Q75U66	Periostin OS=Danio rerio OX=7955 GN=postnb PE=1 SV=1	6.51906	0.00062	1334.54	285.18	1292.85	272.738	307.328	95.8747	1049.36	4.67964	0.670212
Q3B7G1	NADH dehydrogenase (Ubiquinone) 1 beta subcomplex 5 OS=Danio rerio OX=7955 GN=ndufb5 PE=2 SV=1	2.67693	0.03669	1335.78	295.948	1623.32	308.849	763.816	141.906	1039.84	4.51358	0.654521
Q8QGV5	Lipocalin-type prostaglandin D synthase-like protein OS=Danio rerio OX=7955 GN=ptgdsb.1 PE=1 SV=1	4.93856	0.00261	9246.19	2051.71	9167.58	1723.81	2707.04	1077.47	7194.48	4.50657	0.653846
Q50LC6	Glutathione S-transferase pi 2 OS=Danio rerio OX=7955 GN=gstp2 PE=1 SV=1	4.47061	0.00423	1226.82	272.556	1218.92	228.128	366.527	218.875	954.262	4.50116	0.653324
P13104	Tropomyosin alpha-1 chain OS=Danio rerio OX=7955 GN=tpma PE=2 SV=1	15.9557	3.8481e-06	930.173	219.193	929.536	234.258	81.3022	36.4993	710.979	4.24362	0.627736
Q6DHP2	Troponin I type 2b (skeletal, fast), tandem duplicate 2 OS=Danio rerio OX=7955 GN=tnni2b.2 PE=1 SV=1	6.12669	0.00086	1724.67	408.606	1688.29	423.257	377.796	204.55	1316.07	4.22087	0.625402
A0A0U2NKZ2	ATP synthase subunit a OS=Danio rerio OX=7955 GN=ATP6 PE=4 SV=1	3.92699	0.00774	1205.28	285.842	1045.74	250.718	450.921	126.269	919.439	4.2166	0.624962
A3FKT8	Protein S100 OS=Danio rerio OX=7955 GN=icn2 PE=1 SV=1	3.67309	0.01042	4527.83	1115.59	4126.79	1111.87	1837.8	273.029	3412.23	4.05868	0.608384
Q6DG54	Pyruvate kinase OS=Danio rerio OX=7955 GN=pkmb PE=2 SV=1	13.8347	8.8773e-06	8589.72	2150.84	8560.59	2086.34	455.803	811.595	6438.88	3.99365	0.60137
Q9DDE4	Somatostatin OS=Danio rerio OX=7955 GN=sst2 PE=2 SV=1	6.81091	0.00049	1145.88	297.67	1114.34	294.963	238.779	70.8646	848.205	3.84948	0.585402
E7FAD0	Myosin, heavy polypeptide 1.1, skeletal muscle OS=Danio rerio OX=7955 GN=myhz1.1 PE=1 SV=3	6.94163	0.00044	19757.8	5168.1	20167.8	3763.3	1728.56	3831.68	14589.7	3.82303	0.582408
F5HN07	Protein S100 OS=Danio rerio OX=7955 GN=s100a1 PE=2 SV=1	5.5051	0.00151	6643.21	1762.72	7030.04	1965.6	1668.13	600.967	4880.49	3.76872	0.576194
A7MD63	Zp3a.2 protein OS=Danio rerio OX=7955 GN=zp3a.2 PE=2 SV=1	13.0883	1.2267e-05	3635.29	1005.59	3570.39	1058.22	284.321	283.97	2629.71	3.61509	0.55812
Q6DHB6	Keratin 91 OS=Danio rerio OX=7955 GN=krt91 PE=1 SV=1	2.76009	0.03285	18524.3	5160.63	14308.6	5388.66	9592.43	1325.09	13363.7	3.58954	0.555039
A0A2R8RS00	Uncharacterized protein OS=Danio rerio OX=7955 GN=qdprb2 PE=4 SV=1	8.85828	0.00012	1610.69	450.141	1574.79	428.055	246.522	88.7923	1160.55	3.57819	0.553663
Q1RLQ1	Stathmin OS=Danio rerio OX=7955 GN=stmn1a PE=1 SV=1	5.41379	0.00164	2772.82	775.947	2680.97	792.39	708.719	204.735	1996.87	3.57347	0.55309
A0A286Y8B5	Retinol dehydrogenase 1 OS=Danio rerio OX=7955 GN=rdh1 PE=1 SV=1	3.175	0.0192	13585.8	3905.08	15972.2	3948.95	5949.53	1337.74	9680.69	3.479	0.541454
Q90YS5	Lysozyme C OS=Danio rerio OX=7955 GN=lyz PE=2 SV=1	12.0958	1.9394e-05	6250.93	1859.14	6063.83	2026.73	474.536	549.67	4391.79	3.36226	0.526632
Q1LVG7	ATP synthase F1 subunit delta OS=Danio rerio OX=7955 GN=atp5f1d PE=1 SV=1	4.62247	0.00361	1019.75	303.319	914.444	308.762	295.096	94.8909	716.43	3.36197	0.526593
E7EYE1	Myomesin 2a OS=Danio rerio OX=7955 GN=myom2a PE=1 SV=3	4.40902	0.00452	2055.99	613.822	1761.33	610.29	646.372	100.839	1442.17	3.34949	0.524979
Q6IQR6	Reticulocalbin 3, EF-hand calcium binding domain OS=Danio rerio OX=7955 GN=rcn3 PE=2 SV=1	3.08591	0.0215	1110.01	338.829	894.071	357.377	495.441	65.9337	771.184	3.27603	0.515347
Q6IQD7	Tropomyosin 2 (beta) OS=Danio rerio OX=7955 GN=tpm2 PE=1 SV=1	3.99156	0.00719	756.829	231.122	716.06	218.818	245.354	95.8431	525.706	3.27458	0.515156
A0A1L1QZV6	Uncharacterized protein OS=Danio rerio OX=7955 GN=si:dkey-172k15.19 PE=4 SV=1	2.5724	0.0422	661.882	203.013	664.556	162.405	335.48	121.381	458.869	3.2603	0.513257
Q803Y5	Keratin 15 OS=Danio rerio OX=7955 GN=krt15 PE=2 SV=1	11.1944	3.0335e-05	30995.1	9557.71	30138	10651.1	2550.5	2857.27	21437.4	3.24294	0.510939
Q5RG12	Heat shock protein 90, alpha (cytosolic), class A member 1, tandem duplicate 2 OS=Danio rerio OX=7955 GN=hsp90aa1.2 PE=1 SV=1	3.43886	0.01382	1931.69	599.522	1923.96	598.488	759.234	154.387	1332.16	3.22205	0.508132
A9JRE3	Pentaxin OS=Danio rerio OX=7955 GN=zgc:172225 PE=2 SV=1	17.192	2.4799e-06	69343.6	21545	69602.2	21830.6	5464.76	1027.81	47798.6	3.21855	0.50766
Q802Z4	Zgc:66156 protein (Fragment) OS=Danio rerio OX=7955 GN=zgc:66156 PE=2 SV=1	5.4103	0.00165	7848.67	2457.07	8100.49	1834.86	1011.62	1717.27	5391.6	3.19432	0.504378
F1R9V3	Si:dkey-4p15.3 OS=Danio rerio OX=7955 GN=hspa8b PE=1 SV=1	2.89781	0.02741	585.942	184.435	502.176	174.796	271.502	55.4694	401.507	3.17696	0.502012
A3KQ75	Si:dkeyp-46h3.6 OS=Danio rerio OX=7955 GN=si:dkeyp-46h3.6 PE=1 SV=1	4.90517	0.0027	11210.5	3639.74	11864.4	3790.81	3044.77	507.919	7570.74	3.08002	0.488554
Q1MTI4	Triosephosphate isomerase A OS=Danio rerio OX=7955 GN=tpi1a PE=2 SV=1	7.99362	0.0002	5113.59	1662.5	5181.75	1656.66	848.001	162.666	3451.09	3.07585	0.487965
E7F5V3	Fatty acid synthase OS=Danio rerio OX=7955 GN=fasn PE=1 SV=2	14.7215	6.1724e-06	57501.9	18845.9	57035.6	19725	4913.28	1854.57	38656	3.05117	0.484466
A0JMP4	Calcium-transporting ATPase OS=Danio rerio OX=7955 GN=atp2a1l PE=1 SV=1	5.47083	0.00156	7483.56	2452.89	7809.36	2543.17	1773.18	487.944	5030.67	3.05091	0.48443
Q7ZUR7	Troponin I, skeletal, fast 2a.2 OS=Danio rerio OX=7955 GN=tnni2a.2 PE=2 SV=1	3.49298	0.01294	1035.39	339.665	1192.59	362.703	388.843	86.5377	695.725	3.04827	0.484053
B2GRK9	Tkt protein OS=Danio rerio OX=7955 GN=tktb PE=2 SV=1	9.32207	8.6308e-05	3926.84	1303.25	3942.36	1285.31	535.856	172.306	2623.59	3.01312	0.479016
Q6AZC3	Si:dkey-180p18.9 protein (Fragment) OS=Danio rerio OX=7955 GN=akr1b1.2 PE=2 SV=1	5.44731	0.00159	5745.06	1957.28	5821.85	1944.85	1286.96	527.052	3787.78	2.93523	0.467642
Q7SXJ0	Galectin OS=Danio rerio OX=7955 GN=lgals2b PE=2 SV=1	8.3956	0.00016	7874.32	2693.71	7805.29	2721.64	1216.01	210.657	5180.6	2.92322	0.465861
Q4V9N1	Novel protein similar to vertebrate translin (TSN) OS=Danio rerio OX=7955 GN=tsn PE=1 SV=1	5.73864	0.00122	2830.73	981.331	2917.6	876.42	307.951	566.217	1849.4	2.88458	0.460083
Q6DG67	ATP-citrate synthase OS=Danio rerio OX=7955 GN=aclya PE=2 SV=1	8.43549	0.00015	56404.8	19602.8	55974.1	19920.4	8636.81	1241.06	36802	2.87739	0.458999
A0A0G2KYZ5	EHN domain-containing protein OS=Danio rerio OX=7955 PE=1 SV=1	4.22751	0.00552	1835.77	641.661	1722.85	721.237	438.977	355.58	1194.11	2.86097	0.456513
F1QKE8	Collagen, type VI, alpha 3 (Fragment) OS=Danio rerio OX=7955 GN=col6a3 PE=1 SV=2	4.48907	0.00415	8856.13	3161.98	9200.11	2305.7	743.658	2425.45	5694.15	2.80082	0.447285
A3KQ79	Si:dkeyp-46h3.2 OS=Danio rerio OX=7955 GN=si:dkeyp-46h3.2 PE=1 SV=1	17.1736	2.4955e-06	11002.8	3948.55	11180.4	4055.77	579.112	582.681	7054.2	2.78653	0.445064
Q6GQM1	Tubulin alpha chain OS=Danio rerio OX=7955 GN=tuba7l PE=1 SV=1	12.6866	1.4706e-05	61708.4	22236.3	61738.5	23245.5	5707.37	2479.35	39472.1	2.77512	0.443282
Q6NWK3	RAN-binding protein 1 OS=Danio rerio OX=7955 GN=ranbp1 PE=1 SV=1	5.2247	0.00197	3613.45	1315.18	3630.11	1341.99	100.853	873.972	2298.27	2.7475	0.438938
Q66I63	Small nuclear ribonucleoprotein G OS=Danio rerio OX=7955 GN=snrpg PE=2 SV=1	3.39308	0.01462	1532.55	567.567	1580.04	468.741	389.802	414.223	964.982	2.70021	0.431397
A0A2R8QNU4	B30.2/SPRY domain-containing protein OS=Danio rerio OX=7955 GN=si:ch211-14a17.10 PE=1 SV=1	3.70324	0.01005	4108.63	1524.3	4104.34	1122.69	754.538	1174.17	2584.33	2.69542	0.430626
F1Q8W8	Calreticulin OS=Danio rerio OX=7955 GN=calr PE=1 SV=1	5.24816	0.00192	1918.52	717.764	1888.31	680.529	432.43	149.647	1200.76	2.67291	0.426985
B0R0H4	Zona pellucida glycoprotein 3f, tandem duplicate 1 OS=Danio rerio OX=7955 GN=zp3f.1 PE=1 SV=1	18.524	1.5963e-06	50807.6	19137.7	50888	19027.9	3207.83	1183.92	31669.9	2.65484	0.424039
Q1RM32	Ba1 globin OS=Danio rerio OX=7955 GN=hbba1 PE=2 SV=1	13.4122	1.0639e-05	137425	51884.4	133380	54013	10681.5	6972.16	85540.4	2.64867	0.423028
Q800A1	Parvalbumin 9 OS=Danio rerio OX=7955 GN=pvalb9 PE=1 SV=1	5.60198	0.00138	14716.1	5575.25	14207.2	5359.89	2335.03	2279.83	9140.85	2.63954	0.421528
Q5PR64	Heat shock protein, alpha-crystallin-related, 1 OS=Danio rerio OX=7955 GN=hspb1 PE=2 SV=1	4.12287	0.0062	4215.85	1606.32	3818.25	1393.19	1022.12	746.813	2609.53	2.62454	0.419054
Q6P043	Fructose-bisphosphate aldolase OS=Danio rerio OX=7955 GN=aldoab PE=1 SV=1	5.30218	0.00183	1293	496.17	1292.57	528.912	264.661	142.458	796.827	2.60595	0.415967
F1QY24	Serine--pyruvate aminotransferase OS=Danio rerio OX=7955 GN=agxta PE=1 SV=1	3.14306	0.01999	4894.38	1896.25	5372.99	1920.19	1398.23	1297.91	2998.13	2.58109	0.411802
[truncated: 533 more rows]

## Sheet: P1 vs P3 differential proteins
				1	3
[truncated: 707 more rows]

## Sheet: P1 vs P4 differential proteins
				1	4
[truncated: 837 more rows]

## Sheet: P4 vs P5 differential proteins
				4	5
[truncated: 781 more rows]

## Sheet: P4 vs P6 differential proteins
				4	6
[truncated: 791 more rows]
